# Supplementary material for: Novel N4-Like Bacteriophages of Pectobacterium atrosepticum
Source: Pharmaceuticals (Basel). 2018 May 14;11(2):45. doi: 10.3390/ph11020045 (PMC6027278; doi:10.3390/ph11020045)
Supplement: Supplementary file 1 [file pharmaceuticals-11-00045-s001.zip]

Archive with 6 entries (6 files):
- Buttimer et al. pharmaceuticals-286782 Supp info 6.pdf
- Buttimer et al. pharmaceuticals-286782 Supp info 1.pdf
- Buttimer et al. pharmaceuticals-286782 Supp info 2.xlsx
- Buttimer et al. pharmaceuticals-286782 Supp info 3.xlsx
- Buttimer et al. pharmaceuticals-286782 Supp info 4.xlsx
- Buttimer et al. pharmaceuticals-286782 Supp info 5.xlsx
