# Supplementary material for: Novel N4-Like Bacteriophages of Pectobacterium atrosepticum
Source: Pharmaceuticals (Basel). 2018 May 14;11(2):45. doi: 10.3390/ph11020045 (PMC6027278; doi:10.3390/ph11020045)
Supplement: Supplementary file 1 [file pharmaceuticals-11-00045-s001.zip › Buttimer et al. pharmaceuticals-286782 Supp info 2.xlsx]

## Sheet: Sheet1
Table S1. Genome annotation of Pectobacterium phage CB1
ORF	Function	Start	Stop	Length (aa)	Strand	Start Codon	Stop codon	Molecular mass kDa	Molecular mass (kDa)	Blast hit	E-value	Pfam hits	E-value	HHpred hits	E-value	Interpro	TMD (THNMM v.2)	Lipoprotein (LipoP v.1)	ESI-MS/MS
CB1_01	Putative membrane protein	141	389					8.64	8.64			_				_	1
CB1_02	Conserved hypothetical protein	915	1196	93	+	ATG	TAA	10.69	10.69	hypothetical protein RB32ORF036c [Enterobacteria phage RB32], YP_802978.1	0.005	_		_		_	0
CB1_03	Hypothetical protein	1262	1762	166	+	ATG	TAA	18.74	18.74	_		_		_		_	0
CB1_04	Hypothetical protein	1831	2070	79	+	ATG	TAG	9.32	9.32	_		_		_		_	0
CB1_05	Putative membrane protein	2140	2247	35	+	ATG	TGA	3.77	3.77	_		_		_		_	1
CB1_06	Hypothetical protein	2244	2594	116	+	ATG	TGA	13.7	13.7	_		_		_		_	0
CB1_07	Putative membrane protein	2738	2908	56	+	ATG	TAA	6.31	6.31	_		_		_		_	2
CB1_08	Hypothetical protein	2954	3229	91	+	ATG	TAA	10.11	10.11	_		_		_		_	0
CB1_09	Hypothetical protein	3232	3447	71	+	ATG	TGA	8.08	8.08	_		_		_		_	0
CB1_10	Hypothetical protein	3444	3758	104	+	ATG	TGA	12.06	12.06	_		_		_		_	0
CB1_11	Conserved hypothetical protein	3755	4246	163	+	ATG	TAA	19.11	19.11	hypothetical protein [Klebsiella pneumoniae] , WP_049110523.1	3e-31	_		HNH homing endonuclease; HNH catalytic motif, helix-turn-helix DNA binding domain, PR complex, DNA binding protein-DNA complex	0.0057	_
CB1_12	N4 gp14-like protein	4239	4619	126	+	ATG	TAA	14.04	14.04	gp14 [Escherichia phage N4], YP_950492.1	1e-39	_		2lgr_A Uncharacterized protein C6ORF130; macro domain, A1PP domain, structural genomics, protein STRU initiative, PSI; NMR {Homo sapiens}	2.3e-05	_	0
CB1_13	Hypothetical protein	4790	4906	38	+	ATG	TAG	4.49	4.49	_		_		_		_	0
CB1_14	Hypothetical protein	4910	5179	89	+	ATG	TGA	10.22	10.22	_		_		_		_	0
CB1_15	Hypothetical protein	5176	5469	97	+	ATG	TGA	11.28	11.28	_		_		_		_	0
CB1_16	Hypothetical protein	5469	5792	107	+	ATG	TGA	12.57	12.57	_		_		_		_	0
CB1_17	Hypothetical protein	5789	6094	101	+	ATG	TAA	11.33	11.33	_		_		_		_	0
CB1_18	Hypothetical protein	6094	6390	98	+	ATG	TAG	11.29	11.29	_		_		_		_	0
CB1_19	Hypothetical protein	6463	6744	93	+	ATG	TAG	10.61	10.61	_		_		_		_	0
CB1_20	Conserved hypothetical protein	6823	7119	98	+	ATG	TAA	10.45	10.45	hypothetical protein [Pseudomonas phage Pa2]	0.0008	_		_		_	0
CB1_21	Hypothetical protein	7165	7608	147	+	ATG	TAA	16.98	16.98	_		_		_		_	0
CB1_22	RNAP1	7618	8601	327	+	ATG	TGA	37.78	37.78	N4 gp15-like protein [Pseudomonas phage LIT1], YP_003358416.1	1e-82	_		1msw_D DNA-directed RNA polymerase, bacteriophage T7 RNA; T7RNAP elongation complex, transcription/DNA/RNA complex; 2.10A {Enterobacteria phage T7}	1.3e-45	_	0
CB1_23	RNAP2	8612	9892	426	+	ATG	TAA	47.79	47.79	N4 RNAP2-like protein [Pseudomonas phage LUZ7], YP_003358304.1	2e-127	DNA-dependent RNA polymerase	1.1e-21	1msw_D DNA-directed RNA polymerase, bacteriophage T7 RNA; T7RNAP elongation complex, transcription/DNA/RNA complex; 2.10A {Enterobacteria phage T7}	1e-108	DNA-directed RNA polymerase, phage-type (IPR002092)	0
CB1_24	HNH endonuclease	9937	10470	177	+	ATG	TAA	20.81	20.81	putative HNH endonuclease [Roseophage EE36P1] [Sulfitobacter phage EE36phi1],YP_002898939.1	4e-36	HNH endonuclease	5.6e-07	1u3e_M HNH homing endonuclease; HNH catalytic motif, helix-turn-helix DNA binding domain, PR complex, DNA binding protein-DNA complex; 2.92A {Bacillus phage SPO1}	3.6e-23	HNH nuclease (IPR003615)	0
CB1_25	Hypothetical protein	10473	10715	80	+	ATG	TAG	8.96	8.96	_		_		_		_	0
CB1_26	Hypothetical protein	10718	10960	80	+	ATG	TAA	9.1	9.1	_		_		_		_	0
CB1_27	Hypothetical protein	11206	11415	69	+	ATG	TAA	7.99	7.99	_		_		_		_	0
CB1_28	Hypothetical protein	11402	11989	195	+	ATG	TAA	22.06	22.06	_		_		_		_	0
CB1_29	Hypothetical protein	11970	12164	64	+	ATG	TGA	7.58	7.58	_		_		_		_	0
CB1_30	Hypothetical protein	12161	12475	104	+	ATG	TAA	11.72	11.72	_		_		_		_	0
CB1_31	Hypothetical protein	12731	12949	72	+	ATG	TGA	8.82	8.82	_		_		_		_	0
CB1_32	Hypothetical protein	13011	13112	33	+	ATG	TGA	3.97	3.97	_		_		_		_	0
CB1_33	HNH endonuclease	13109	13471	120	+	GTG	TGA	13.67	13.67	HNH endonuclease [Erwinia phage Ea9-2], YP_009007407.1	2e-40	HNH endonuclease	9.7e-16	1u3e_M HNH homing endonuclease; HNH catalytic motif, helix-turn-helix DNA binding domain, PR complex, DNA binding protein-DNA complex; 2.92A {Bacillus phage SPO1}	2.8e-19	HNH nuclease (IPR003615)	0
CB1_34	Putative lipoprotein	13468	13854	128	+	ATG	TGA	13.59	13.59	MULTISPECIES: hypothetical protein [Enterobacter cloacae complex], WP_006811589.1	8e-06	_		_		_	0	Yes
CB1_35	N4 gp24-like protein	13944	15014	356	+	ATG	TAA	40.03	40.03	N4 gp24-like protein [uncultured bacterium], EKD22536.1	1e-93	_		1ojl_A Transcriptional regulatory protein ZRAR; response regulator, two component system, AAA domain, NTRC family, DNA-binding; HET: ATP; 3.0A {Salmonella typhimurium}	5.2e-19	P-loop containing nucleoside triphosphate hydrolase (IPR027417)	0
CB1_36	Hypothetical protein	15057	15665	202	+	ATG	TAA	22.06	22.06	_		_		_		_	0
CB1_37	Hypothetical protein	15680	16267	195	+	ATG	TAA	22.92	22.92	_		_		_		_	0
CB1_38	N4 gp25-like protein	16236	17387	383	+	ATG	TAA	43.01	43.01	N4 gp25-like protein [uncultured bacterium], EKD22538.1	1e-75	Putative metallopeptidase domain, Putative metallopeptidase domain, VWA-like domain (DUF2201)	3.0e-19, 4.2e-16, 9.3e-17	3zqk_A VON willebrand factor; blood clotting, adamts-13, force sensor, VON willebrand DISE domain, haemostasis; HET: NAG; 1.70A {Homo sapiens} SCOP: c.62.1.0	5.2e-11	Putative metallopeptidase domain (IPR025154), von Willebrand factor, type A (IPR002035), VWA-like domain (IPR018698)	0
CB1_39	HNH endonuclease	17389	17856	155	+	ATG	TGA	17.27	17.27	predicted homing endonuclease [Citrobacter phage CR44b], YP_009007181.1	1e-32	HNH endonuclease	4.4e-12	1u3e_M HNH homing endonuclease; HNH catalytic motif, helix-turn-helix DNA binding domain, PR complex, DNA binding protein-DNA complex; 2.92A {Bacillus phage SPO1}	4.5e-27	HNH nuclease (IPR003615)	0
CB1_40	Helicase	17874	19229	451	+	ATG	TAA	51.51	51.51	N4 gp37-like protein [uncultured bacterium], EKD22540.1	1e-68	AAA domain, UvrD-like helicase C-terminal domain	7.3e-16, 3.4e-11	3e1s_A Exodeoxyribonuclease V, subunit RECD; alpha and beta protein, ATP-binding, nucleotide-binding, HYD; 2.20A {Deinococcus radiodurans}	6.9e-45	P-loop containing nucleoside triphosphate hydrolase (IPR027417), P-loop containing nucleoside triphosphate hydrolase (IPR027417), UvrD-like helicase C-terminal domain (IPR027785	0
CB1_41	Hypothetical protein	19299	19753	174	+	ATG	TGA	20.01	20.01	_		_				_	0
CB1_42	N4 gp32 like	19750	20088	112	+	ATG	TGA	12.45	12.45	gp32 [Escherichia phage N4]		_				_	0
CB1_43	HNH endonuclease	20347	20853	168	+	ATG	TGA	19.19	19.19	HNH endonuclease [Salmonella phage FO1a], AEO97523.1	6e-35	HNH endonuclease, AP2 domain	1.7e-09, 5.3e-07	1u3e_M HNH homing endonuclease; HNH catalytic motif, helix-turn-helix DNA binding domain, PR complex, DNA binding protein-DNA complex; 2.92A {Bacillus phage SPO1}	1.3e-23	HNH nuclease (IPR003615), DNA-binding domain (IPR016177)	0
CB1_44	rIIA-like protein	20850	23276	808	+	ATG	TGA	92.07	92.07	rIIA-like protein [Escherichia phage N4], YP_950511.1	9e-162	_		1y4s_A Chaperone protein HTPG; HSP90, molecular chaperone, ATPase; HET: ADP; 2.90A {Escherichia coli}	7.3e-31	Histidine kinase-like ATPase, C-terminal domain (IPR003594)	0
CB1_45	rIIB-like protein	23273	25108	611	+	ATG	TAA	65.39	65.39	rIIB-like protein [Escherichia phage N4], YP_950512.1	1e-100	_		_		_	0
CB1_46	DNA polymerase I	25120	27901	903	+	ATG	TAG	101.88	101.88	DNA polymerase I [Acinetobacter sp. A47], WP_038345644.1	0	DNA polymerase family A, DNA_pol_A_exo1	9.4e-32, 4.4e-05	2kfn_A Klenow fragment of DNA polymerase I; complex (polymerase/DNA), exonuclease, transferase, transferase/DNA complex; HET: US1; 2.03A {Escherichia coli}	6e-125	DNA polymerase A (IPR002298), Ribonuclease H-like domain (IPR012337) 3'-5' exonuclease domain (IPR002562), DNA-directed DNA polymerase, family A, palm domain (IPR001098)	0
CB1_47	Putative membrane protein	27902	28087	61	+	ATG	TAA	6.7	6.7	_		_		_		_	2
CB1_48	Hypothetical protein	28116	28307	63	+	ATG	TGA	7.47	7.47	_		_		_		_	0
CB1_49	Conserved hypothetical protein	28285	28758	157	+	ATG	TGA	18.56	18.56	hypothetical protein EpSSL_gp31 [Enterobacteria phage SSL2009a] [Enterobacteria phage SSL-2009a], YP_008550156.1	2e-06	_		2no4_A (S)-2-haloacid dehalogenase IVA; HAD superfamily, rossmann fold, hydro; 1.93A {Burkholderia cepacia} SCOP: c.108.1.0	1.2e-20	HAD-like domain (IPR023214)	0
CB1_50	Hypothetical protein	28766	29113	115	+	ATG	TAG	13.14	13.14	_		_		_		_	0
CB1_51	Putative membrane protein	29172	29492	106	+	ATG	TAA	11.65	11.65	hypothetical protein [Acinetobacter sp. A47], WP_038345682.1	2e-19	_		_		_	3
CB1_52	HNH endonuclease	29530	30042	170	+	ATG	TGA	19.21	19.21	HNH endonuclease [Burkholderia pseudomallei], CPG53372.1	1e-24	HNH endonuclease	2.2e-08	HNH homing endonuclease; HNH catalytic motif, helix-turn-helix DNA binding domain, PR complex, DNA binding protein-DNA complex; 2.92A {Bacillus phage SPO1} SCOP:	1.6e-24	HNH nuclease (IPR003615), DNA-binding domain (IPR016177)	0
CB1_53	DNA adenine methylase	30039	30845	268	+	ATG	TGA	30.4	30.4	DNA methylase [Escherichia coli], WP_044868315.1	3e-89	D12 class N6 adenine-specific DNA methyl	2.1e-44	2g1p_A DNA adenine methylase; DAM methylation, GATC recognition, base flipping, bacterial factor, transferase-DNA complex; HET: DNA SAH; 1.89A {Escherichia coli}	4.8e-72	S-adenosyl-L-methionine-dependent methyltransferase (IPR029063), Adenine-specific methyltransferase, domain 2 (IPR023095)	0
CB1_54	Hypothetical protein	30852	31037	61	+	ATG	TGA	6.87	6.87	_		_				_	0
CB1_55	Hypothetical protein	31034	31303	89	+	ATG	TGA	10.04	10.04	_		_		4l5e_A Transcriptional regulator (NTRC family); helix-turn-helix DNA binding domain, DNA binding, protein BI; 1.34A {Aquifex aeolicus}	2e-07	_	0
CB1_56	Hypothetical protein	31527	31760	77	+	TTG	TAA	8.8	8.8	_		_				_	0
CB1_57	Putative tail protein	32260	31805	151	-	ATG	TAA	15.59	15.59	tail protein [Escherichia coli], WP_001275440.1	4e-08	_		2v5t_A NCAM2, N-CAM 2, neural cell adhesion molecule 2; phosphorylation, immunoglobulin domain, membrane, glycoprote adhesion, transmembrane; HET: NAG; 2.00A {Homo sapiens}	2e-17	Immunoglobulin-like fold (IPR013783) Immunoglobulin-like domain (IPR007110)	0		Confirmed structural
CB1_58a	putative rz	32722	32321	133					15.1	_
CB1_58	putative Rz1	32840	32343	165	-	ATG	TAA	18.21	18.21	Phage endopeptidase Rz [Enterobacter aerogenes], WP_015370384.1	7e-10	Protein of unknown function (DUF2514)	2.8e-20	_		Protein of unknown function DUF2514 (IPR019659)	1	yes
CB1_59	Holin	33051	32815	78	-	GTG	TAA	9.19	9.19	holin [Burkholderia phage AH2], YP_006561127.1	0.0002	_		_		_	2
CB1_60	Lysozyme	33524	33048	158	-	ATG	TGA	17.45	17.45	lysozyme [Yersinia frederiksenii], CFQ88128.1	6e-59	Phage lysozyme	1.7e-14	1am7_A Lysozyme; glycosidase, transglycosylase, evolution; HET: TRN; 2.30A {Enterobacteria phage lambda} SCOP: d.2.1.4	1.5e-57	Lysozyme-like domain (IPR023346)	0
CB1_61	Putative tail spike protein	36651	33721	976	-	ATG	TAA	104.98	104.98	hypothetical protein [Enterobacter cloacae], WP_045347027.1	2e-99	_		Tail fiber protein; tail fiber G7C phage; HET: PEG, MSE; 2.411A {Escherichia phage vB_EcoP_G7C}	2.3e-66	SGNH hydrolase-type esterase domain (IPR013830), GDSL lipase/esterase (IPR001087)	0		Confirmed structural
CB1_62	Putative tail protein	37382	36663	239	-	ATG	TAA	26.01	26.01	tail fiber protein [Pseudomonas phage YH30], AKC04796.1	0.016	_				_	0		Confirmed structural
CB1_63	thymidylate synthase	38247	37480	255	+	ATG	TGA	28.66	28.66	thymidylate synthase [Acinetobacter sp. A47], WP_038345678.1	3e-91	Thymidylate synthase complementing protein	9.2e-26	4gt9_A TS, tsase, thymidylate synthase THYX; flavin-dependent thymidylate synthase, TM0449, FAD, DUMP, 5, methylenetetrahydrofolate, transferase; HET: FAD UMP MEF; 1.39A {Thermotoga maritima}	4e-62	Thymidylate synthase ThyX (IPR003669)	0
CB1_64	Conserved hypothetical protein	38255	38422	55	+	GTG	TAA	6.27	6.27	hypothetical protein [Salmonella enterica], WP_023242799.1	0.0001	_		1ug2_A 2610100B20RIK gene product; hypothetical protein, MYB-like DNA binding domain, structural genomics, riken structural genomics/proteomics initiative; NMR {Mus musculus}	8.4e-07	_	0
CB1_65	Conserved hypothetical protein	384448	38972	174	+	ATG	TAA	19.82	19.82	hypothetical phage protein [Citrobacter phage CR8], YP_009004171.1	3e-13	_		_		_	0
CB1_66	N4 gp42-like protein	38972	39961	329	+	ATG	TTA	37.92	37.92	N4 gp42-like protein [Pseudomonas phage LUZ7], EKD22481.1	3e-121	_		3l0a_A Putative exonuclease; RER070207002219, structural genomics, center for structural genomics, JCSG, protein structure INI PSI-2, hydrolase; HET: PE4; 2.19A {Eubacterium rectale}	1.1e-16	_	0
CB1_67	Primase	39972	42134	720	+	ATG	TGA	82.1	82.1	N4 gp43-like protein [Pseudomonas phage LUZ7], YP_003358345.1	0	_				_	0
CB1_68	Ryanodine receptor like protein	42142	42693	183	+	ATG	TGA	20.51	20.51	hypothetical protein YenMTG1_208 [Yersinia phage vB_YenM_TG1], AJD82018.1	3e-126	_		3nrt_A Putative ryanodine receptor; PSI-2, protein structure initiative, structural genomics, MI center for structural genomics (MCSG); 2.54A {Bacteroides thetaiotaomicron} PDB:	2.9e-27	Ryanodine receptor Ryr (IPR003032)	0
CB1_69	Hypothetical protein	42793	43005	70	+	ATG	TAA	7.94	7.94	_		_		_		_	0
CB1_70	N4 gp44-like protein	43005	43742	245	+	ATG	TAA	27.72	27.72	N4 gp44-like protein [Pseudomonas phage LUZ7], YP_003358346.1	8e-96	AAA domain	4.5e-09	4yer_A ABC transporter ATP-binding protein; PF00005 family protein, P-loop containing nucleoside triphos hydrolases fold, structural genomics; HET: ADP; 2.35A {Thermotoga maritima}	1.1e-13	P-loop containing nucleoside triphosphate hydrolase (IPR027417)	0
CB1_71	HNH endonuclease	43729	44250	173	+	ATG	TAA	20.22	20.22	putative HNH homing endonuclease [Escherichia phage vB_EcoP_PhAPEC5], YP_009055554.1	6e-24	HNH endonuclease, AP2 domain	4.0e-10, 5.0e-06	1u3e_M HNH homing endonuclease; HNH catalytic motif, helix-turn-helix DNA binding domain, PR complex, DNA binding protein-DNA complex; 2.92A {Bacillus phage SPO1}	8.7e-24	HNH nuclease (IPR003615)	0
CB1_72	ssDNA binding protein	44268	45032	254	+	ATG	TAA	27.69	27.69	N4 gp45-like protein [Pseudomonas phage LIT1], YP_003358459.1	2e-38	_		_		_	0
CB1_73	Hypothetical protein	45096	45431	111	+	ATG	TAA	12.06	12.06	_		_		_		_	0
CB1_74	putative holiday junction resolvase	45424	45987	187	+	ATG	TAA	20.22	20.22	N4 gp46-like protein [Pseudomonas phage vB_PaeP_C2-10_Ab09], YP_009031837.1	9e-33	_		Holliday junction resolvase (RUVC); site-specific recombinase; 2.50A {Escherichia coli}	6.4e-45	Ribonuclease H-like domain (IPR012337)	0
CB1_75	Hypothetical protein	45993	46781	262	+	ATG	TAA	27.45	27.45	_		_		_		_	0
CB1_76	Putative membrane protein	46791	46970	59	+	ATG	TGA	6.36	6.36	_		_		_		_	2
CB1_77	Virion associated RNA polymerase (N4 gp50-like)	58065	46984	3693	+	ATG	TAA	399.92	399.92	virion assoviated RNA polymerase [Acinetobacter phage Presley], YP_009007647.1	1e-133	_		_		_	0		Confirmed structural
CB1_78	Unknown structural protein	59234	58068	288	+	ATG	TAG	41.64	41.64	_		_		_		_	0		Confirmed structural
CB1_79	Structural protein (N4 gp52-like)	59647	59234	137	+	ATG	TAA	14.2	14.2	N4 gp52-like protein [Pseudomonas phage LUZ7], YP_003358357.1	9e-07	_		_		_	0		Confirmed structural
CB1_80	N4 gp53-like protein	62430	59656	924	+	ATG	TAG	101.4	101.4	N4 gp53-like protein [uncultured bacterium], EKD22489.1	1e-39	_		_		_	3
CB1_81	Structural protein (N4 gp54-like)	63282	62494	262	+	ATG	TAA	28.82	28.82	N4 gp54-like protein [Pseudomonas phage LIT1]. YP_003358472.1	3e-35	_		_		_	0		Confirmed structural
CB1_82	N4 gp55-like protein	63875	63294	193	+	ATG	TAA	21.85	21.85	gp55 [Escherichia phage N4], YP_950533.1	2e-30	_		_		_	0
CB1_83	Major capsid protein (N4 gp56-like)	65136	63964	390	+	ATG	TAA	43.33	43.33	N4 gp56-like protein [Pseudomonas phage LUZ7], YP_003358361.1 (capsid)	2e-121	_		4bml_A SYN5, major capsid protein; virus, marine virus, outer capsid protein, maturation; 4.70A {Synechococcus phage SYN5}	8.1e-08	_	0		Confirmed structural
CB1_84	Tail measure protein (N4 gp57-like)	66365	65151	163	+	ATG	TAA	44.18	44.18	gp57 [Escherichia phage N4], YP_950535.1	2e-45	_		_		_	0
CB1_85	Conserved hypothetical protein	66782	66456	404	-	ATG	TGA	12.29	12.29	hypothetical protein ACD_85C00006G0002 [uncultured bacterium], EKD22508.1	2e-09	_		_		_	0
CB1_86	Portal protein (N4 gp59-like)	69087	66850	745	-	ATG	TAA	83.31	83.31	N4 gp59-like protein [Pseudomonas phage LUZ7], YP_003358364.1 (portal protein)	0	_		3lj5_A Portal protein, protein GP1; DNA ejection, molecular motor, DNA packaging podoviridae, virus assembly, tail tube, trunk domain; 7.50A {Enterobacteria phage P22}	4.9e-73	_	0		Confirmed structural
CB1_87	putative nucleoside triphosphate pyrophosphohydrolase	69155	69703	182	-	ATG	TGA	20.23	20.23	putative nucleoside triphosphate pyrophosphohydrolase [Serratia phage phiMAM1],YP_007349061.1	2e-67	Phosphoribosyl-ATP pyrophosphohydrolase	0.00018	3nl9_A Putative NTP pyrophosphohydrolase; structural genomics, joint center for structural genomics, J protein structure initiative; 1.78A {Exiguobacterium sibiricum 255-15}	2.4e-44	NTP pyrophosphohydrolase-like domain (IPR023292	0
CB1_88	Conserved hypothetical protein	70214	70459	81	+	ATG	TAA	9.33	9.33	hypothetical protein [Enterobacter cloacae], WP_045347027.1	0.011	_		_		_	0
CB1_89	N4 gp48-like	70648	71040	130	+	ATG	TAA	14.12	14.12	gp48 [Escherichia phage N4], YP_950526.1	8e-30	Phage protein (N4 Gp49/phage Sf6 gene 66	1.2e-28	_		Phage protein (N4 Gp49/phage Sf6 gene 66) family (IPR025915)	0
CB1_90	Structural protein (N4 gp67-like)	71977	71072	301	-	ATG	TAA	33.72	33.72	N4 gp67-like protein [Pseudomonas phage vB_PaeP_C2-10_Ab09], YP_009007657.1	2e-08			_		_	0		Confirmed structural
CB1_91	Large terminase subunit	73599	71986	537	-	ATG	TGA	61.46	61.46	terminase large subunit [Pseudomonas phage YH30], AKC04765.1	0	Terminase-like family	2.3e-09	4bij_A DNA maturase B; hydrolase, ATPase, DNA translocation, single-particle reconstruction,; HET: DNA; 16.00A {Enterobacteria phage T7}	4.2e-51	Archaeophage PsiM2, terminase large subunit (IPR006517)	0
CB1_92	Hypothetical protein	73765	73592	57	-	ATG	TAA	6.43	6.43	_		_		_		_	1
CB1_93	N4 gp69 -like	74444	73758	228	-	ATG	TAA	25.42	25.42	N4 gp69-like protein [uncultured bacterium], EKD22510.1	4e-71	_		_		_	0
CB1_94	Conserved hypothetical protein	74500	74760	86	+	ATG	TAG	9.56	9.56	hypothetical protein [Pectobacterium carotovorum], WP_039558022.1	2e-10	_		_		_	0
CB1_95	Hypothetical protein	75086	74781	101	-	ATG	TAA	10.91	10.91	_		_		_		_	0
CB1_96	Putative membrane protein	75191	75295	34	-	ATG	TAA	3.74	3.74	_		_		_		_	1
CB1_97	Hypothetical protein	75385	75783	132	-	ATG	TAA	14.17	14.17	_		_		_		_	0
