# Supplementary material for: Novel N4-Like Bacteriophages of Pectobacterium atrosepticum
Source: Pharmaceuticals (Basel). 2018 May 14;11(2):45. doi: 10.3390/ph11020045 (PMC6027278; doi:10.3390/ph11020045)
Supplement: Supplementary file 1 [file pharmaceuticals-11-00045-s001.zip › Buttimer et al. pharmaceuticals-286782 Supp info 3.xlsx]

## Sheet: Sheet1
Table S1. Genome annotation of Pectobacterium phage CB3
ORFs	Final annotation	start	stop	Amino acid number	Molecular weight (kDa)	Putative function	Acession number	E value	Pfam	E-value	HHpred	E-value	Interproscan	transmembrane domains (TMHMM v 2.0)	Lipoprotein (LipoP v 1.0)
CB3_01	hypothetical protein	45	443	132	14.17	_		0.01	_		_		_	-	-
CB3_02	conserved hypothetical protein	1011	1292	93	10.68	hypothetical protein HY01_0034 [Escherichia phage HY01]	YP_009148485.1	5e-09	_		_		_	-	-
CB3_03	conserved hypothetical protein	1341	1841	166	18.69	hypothetical protein PhAPEC5_1 [Escherichia phage vB_EcoP_PhAPEC5]	YP_009055507.1		_		_		_		-
CB3_04	putative membrane protein	1874	2011	45	4.87	_			_		_		_	1	-
CB3_05	hypothetical protein	2008	2358	116	13.7	_			_		_		_	-	-
CB3_06	hypothetical protein	2355	2501	46	5.58	_			_		_		_	-	-
CB3_07	putative membrane protein	2502	2672	56	6.31	_			_		_		_	2	-
CB3_08	hypothetical protein	2718	2960	90	9.04	_			_		_		_	-	-
CB3_09	conserved hypothetical protein	2957	3250	97	10.95	MULTISPECIES: hypothetical protein [Pseudomonas stutzeri group]	WP_042925191.1	2e-07	_		_		_	-	-
CB3_10	hypothetical protein	3228	3470	80	9.34	_			_		_		_	-	-
CB3_11	hypothetical protein	3470	4123	217	25.81	_			_		_		_	-	-
CB3_12	hypothetical protein	4120	4491	123	13.7	gp14 [Escherichia phage N4]	YP_950492.1	8e-41	_		_		_	-	-
CB3_13	hypothetical protein	4476	4778	100	11.71	_			_		_		_	-	-
CB3_14	hypothetical protein	4782	5051	89	10.26	_			_		_		_	-	-
CB3_15	hypothetical protein	5048	5341	97	11.22	_			_		_		_	-	-
CB3_16	hypothetical protein	5341	5664	107	12.57	_			_		_		_	-	-
CB3_17	hypothetical protein	5661	5951	96	10.99	_			_		_		_	-	-
CB3_18	hypothetical protein	5930	6250	106	11.96	_			_		_		_	-	-
CB3_19	hypothetical protein	6250	6546	98	11.43	_			_		_		_	-	-
CB3_20	hypothetical protein	6619	6900	93	10.61	_			_		_		_	-	-
CB3_21	conserved hypothetical protein	6979	7275	98	10.48	hypothetical protein [Pseudomonas phage Pa2]	YP_009152515.1	0.002	_				_	-	-
CB3_22	conserved hypothetical protein	7321	7599	92	10.71	hypothetical protein SU10_055 [Phage vB_EcoP_SU10]	YP_009152906.1	3e-31	_				_	-	-
CB3_23	hypothetical protein	7609	8022	137	16.09	_			_				_	-	-
CB3_24	N4 RNAP1-like protein	8032	9015	327	37.71	N4 gp15-like protein [Pseudomonas phage LIT1]	YP_003358416.1	1e-84	_		DNA-directed RNA polymerase, bacteriophage T7 RNA; T7RNAP elongation complex, transcription/DNA/RNA complex; 2.10A {Enterobacteria phage T7}	8.2e-47	_	-	-
CB3_25	N4 RNAP2-like protein	9026	10306	426	47.83	N4 RNAP2-like protein [Pseudomonas phage LUZ7]	YP_003358304.1	5e-98	RNA_pol domain 6	2.1e-14	DNA-directed RNA polymerase, bacteriophage T7 RNA; T7RNAP elongation complex, transcription/DNA/RNA complex; 2.10A {Enterobacteria phage T7}	6.2e-99	DNA-directed RNA polymerase, phage-type (IPR002092)	-	-
CB3_26	hypothetical protein	10309	10500	63	7.7	_			_		_		_	-	-
CB3_27	hypothetical protein	10547	10822	91	10.88	_			_		_		_	-	-
CB3_28	hypothetical protein	10870	11064	64	7.14	_			_		_		_	-	-
CB3_29	hypothetical protein	11067	11312	81	9.37	_			_		_		_	-	-
CB3_30	hypothetical protein	11558	11767	69	8.04	_			_		_		_	-	-
CB3_31	hypothetical protein	11754	12341	195	22.06	_			_		_		_	-	-
CB3_32	hypothetical protein	12322	12516	64	7.58	_			_		_		_	-	-
CB3_33	hypothetical protein	12513	12821	102	11.48	_			_		_		_	-	-
CB3_34	hypothetical protein	13087	13302	71	8.69	_			_		_		_	-	-
CB3_35	hypothetical protein	13364	13465	33	3.97	_			_		_		_	-	-
CB3_36	HNH endonuclease	13462	13824	120	13.67	gp22 [Escherichia phage N4]	YP_950500.1	2e-40	HNH_3 domain 2	1.9e-15	_		HNH nuclease (IPR003615)	-	-
CB3_37	putative lipoprotein	13821	14207	128	13.59	MULTISPECIES: hypothetical protein [Enterobacter cloacae complex]	WP_006811589.1	9e-06	_		_		_	-	Yes
CB3_38	N4 gp24-like protein	14297	15367	356	39.98	N4 gp24-like protein [Pseudomonas phage LUZ7]	YP_003358319.1	2e-75	_		_		P-loop containing nucleoside triphosphate hydrolase (IPR027417)	-	-
CB3_39	hypothetical protein	15410	16018	202	21.99	_			_		_		_	-	-
CB3_40	hypothetical protein	16069	16620	183	21.54	_			_		_		_	-	-
CB3_41	N4 gp25-like protein	16571	17740	389	43.76	N4 gp25-like protein [Pseudomonas phage LIT1]	YP_003358432.1	7e-51	DUF2201_N domain, DUF2201 domain	1.8E-32, 8.5e-16	_		Putative metallopeptidase domain (IPR025154), von Willebrand factor, type A (IPR002035), VWA-like domain (IPR018698)	-	-
CB3_42	DNA helicase	17758	19053	431	48.93	DNA helicase [Acinetobacter phage Presley]	YP_009007602.1	2e-55	AAA_30 domain	6.3e-19	_		P-loop containing nucleoside triphosphate hydrolase (IPR027417)	-	-
CB3_43	DNA helicase	19034	19240	68	8.01	DNA helicase [Acinetobacter phage Presley]	YP_009007602.1	4e-17	UvrD_C_2	4.8e-13	_		P-loop containing nucleoside triphosphate hydrolase (IPR027417), UvrD-like helicase C-terminal domain (IPR027785)	-	-
CB3_44	hypothetical protein	19240	19764	174	20.01	_			_		_		_	-	-
CB3_45	N4 gp32-like protein	19761	20129	122	13.59	gp32 [Escherichia phage N4]	YP_950510.1	7e-05	_		_		_	-	-
CB3_46	hypothetical protein	20129	20320	63	7.13	_			_		_		_	-	-
CB3_47	HNH endonuclease	20392	20898	168	19.19	HNH endonuclease [Salmonella phage FO1a]	AEO97523.1	7e-35	HNH_3 domain	5e-09	HNH homing endonuclease; HNH catalytic motif, helix-turn-helix DNA binding domain, PR complex, DNA binding protein-DNA complex; 2.92A {Bacillus phage SPO1}	7.1e-17	HNH nuclease (IPR003615), DNA-binding domain (IPR016177)	-	-
CB3_48	rIIA-like protein	20895	23321	808	91.86	rIIA-like protein [Escherichia phage N4]	YP_950511.1	1e-158	_		_		Histidine kinase-like ATPase, C-terminal domain (IPR003594)	-	-
CB3_49	rIIB-like protein	23318	25417	699	74.58	rIIB-like protein [Escherichia phage N4]	YP_950512.1	6e-119	Ribosomal_L12 domain	3.2e-12	_		Ribosomal protein L7/L12, C-terminal/adaptor protein ClpS-like (IPR014719), Ribosomal protein L7/L12, C-terminal (IPR013823)	-	-
CB3_50	DNA polymerase I	25499	28210	903	101.89	DNA polymerase I [Acinetobacter sp. A47]	WP_038345644.1	0	DNA_pol_A_exo1 domain, DNA_pol_A domain	0.00006, 3.3e-38	_		Ribonuclease H-like domain (IPR012337) 3'-5' exonuclease domain (IPR002562), DNA-directed DNA polymerase, family A, palm domain (IPR001098)	-	-
CB3_51	putative lipoprotein	28211	28396	61	6.76	_			_		_		_	2	Yes
CB3_52	conserved hypothetical protein	28425	28616	63	7.47	hypothetical protein CPT_Pollock24 [Escherichia phage Pollock]	YP_009152125.1	5e-05	_		VON willebrand factor; blood clotting, adamts-13, force sensor, VON willebrand DISE domain, haemostasis; HET: NAG; 1.70A {Homo sapiens}	9.7e-08	_	-	-
CB3_53	nucleotidase	28594	29067	157	18.53	nucleotidase [Streptomyces sp. WM6386]	WP_046258350.1	3e-06	_		_		HAD-like domain (IPR023214)	-	-
CB3_54	hypothetical protein	29075	29422	115	13.16	_			_		Putative DNA helicase; APC89291.2, lactobacillus plantarum WCFS1, STR genomics, PSI-2, midwest center for structural genomics; HET: MSE; 1.66A {Lactobacillus plantarum}	4.5e-11	_	-	-
CB3_55	putative membrane protein	29481	29801	106	11.65	hypothetical protein [Acinetobacter sp. A47]	WP_038345682.1	2e-19	_		_		_	3	-
CB3_56	HNH endonuclease	29839	30351	170	19.16	HNH endonuclease [Burkholderia pseudomallei]	WP_032632072.1	2e-26	HNH_3 domain	5.6e-08	_		HNH nuclease (IPR003615), DNA-binding domain (IPR016177)	-	-
CB3_57	DNA adenine methylase	30348	31154	268	30.28	DNA methylase [Escherichia coli]	WP_044868315.1	1e-89	MethyltransfD12 domain	9.9e-44	_		D12 class N6 adenine-specific DNA methyltransferase (IPR012327) Adenine modification methylase, M.EcoRV-type (IPR012263)	-	-
CB3_58	putative HNN endonuclease	31161	31346	61	6.87	_			_		HNH homing endonuclease; HNH catalytic motif, helix-turn-helix DNA binding domain, PR complex, DNA binding protein-DNA complex; 2.92A {Bacillus phage SPO1}	1.3e-19	_	-	-
CB3_59	conserved hypothetical protein	31343	31612	89	10.04	hypothetical protein SP031_00145 [Salmonella phage FSL SP-031]	YP_008239626.1	6e-05	_		_		_	-	-
CB3_60	hypothetical protein	31836	31069	77	8.87	_			_		_		_	-	-
CB3_61	tail protein	32569	32114	151	15.59	tail protein [Escherichia coli]	KNG05833.1	2e-08	_				Immunoglobulin-like fold (IPR013783) Immunoglobulin-like domain (IPR007110)	-	-
CB3_62a	putative rz	33031	32630	133	15.1
CB3_62	putative rz1	33149	32652	165	18.27	Phage endopeptidase Rz [Klebsiella pneumoniae ISC21]	CDL47611.1	3e-08	DUF2514 domain	7.3e-19			Protein of unknown function DUF2514 (IPR019659)	1	-
CB3_63	holin	33360	33124	78	9.19	holin [Burkholderia phage AH2]	AEY69552.1	0.0002	_				_	2	-
CB3_64	lysozyme	33833	33357	158	17.45	lysozyme [Klebsiella pneumoniae]	WP_048279180.1	1e-59	Phage_lysozyme domain	2.3e-14	Lysozyme; glycosidase, transglycosylase, evolution; HET: TRN; 2.30A {Enterobacteria phage lambda} SCOP	1.6e-51	Glycoside hydrolase, family 24 (IPR002196)	-	-
CB3_65	hypothetical protein	33877	33975	32	3.31	_			_		PHI92_GP150; colanidase, colanic acid hydrolysis, endoglycosidase, tailspike, hydrolase; 1.94A {Enterobacteria phage PHI92}	0.00032	_	-	-
CB3_66	putative tail spike protein	34020	36960	976	105.02	hypothetical protein [Enterobacter cloacae]	WP_023303499.1	1e-99	Lipase_GDSL	1.8e-09	Tail fiber protein; tail fiber G7C phage; HET: PEG, MSE; 2.411A {Escherichia phage vB_EcoP_G7C}	3.4e-71	SGNH hydrolase-type esterase domain (IPR013830) GDSL lipase/esterase (IPR001087)	-	-
CB3_67	tail fiber protein	37691	36972	239	26.02	tail fiber protein [Pseudomonas phage YH30]	AKC04796.1	0.035					_	-	-
CB3_68	thymidylate synthase	37789	38556	255	28.66	thymidylate synthase [Acinetobacter sp. A47]	WP_038345678.1	4e-91	Thy1 domain	6.6e-32	Tsase, thymidylate synthase THYX; tetramer, UMP/DUMP methylase, THYX homolog, transferase; HET: FAD 5BU; 1.76A {Streptomyces cacaoi subsp}	2.5e-50	Thymidylate synthase ThyX (IPR003669)	-	-
CB3_69	conserved hypothetical protein	38564	38731	55	6.27	hypothetical protein [Salmonella enterica]	WP_023242799.1	0.0002	_				_	-	-
CB3_70	conserved hypothetical protein	38757	39281	174	19.82	hypothetical phage protein [Citrobacter phage CR8]	YP_009004171.1	3e-13	_				_	-	-
CB3_71	N4 gp42-like protein	39281	40270	329	37.94	N4 gp42-like protein [Pseudomonas phage LUZ7]	YP_003358344.1	1e-117	_		_		_	-	-
CB3_72	primase	40281	42443	720	82.1	N4 gp43-like protein [Pseudomonas phage LUZ7]	YP_003358345.1	0	_				_	-	-
CB3_73	Ryanodine receptor Ryr-like protein	42451	43002	183	20.55	hypothetical protein YenMTG1_208 [Yersinia phage vB_YenM_TG1]	AJD82018.1	9e-128	RyR domain	2.3e-09	Ryanodine receptor 1; repeat motif, contractIle protein; HET: IPA; 1.55A {Oryctolagus cuniculus}	1.5e-23	Ryanodine receptor Ryr (IPR003032)	-	-
CB3_74	hypothetical protein	43102	43314	70	7.94	_			_				_	-	-
CB3_75	N4 gp44-like protein	43314	44051	245	27.72	N4 gp44-like protein [Pseudomonas phage LUZ7]	YP_003358346.1	9e-96	AAA_24 domain	1.9e-12			P-loop containing nucleoside triphosphate hydrolase (IPR027417)	-	-
CB3_76	putative HNH homing endonuclease	44038	44559	173	20.22	putative HNH homing endonuclease [Escherichia phage vB_EcoP_PhAPEC5]	YP_009055554.1	7e-24	HNH_3 domain , AP2 domain	0.000000000031, 0.00021	HNH homing endonuclease; HNH catalytic motif, helix-turn-helix DNA binding domain, PR complex, DNA binding protein-DNA complex; 2.92A {Bacillus phage SPO1}	3e-20	HNH nuclease (IPR003615),AP2/ERF domain (IPR001471)	-	-
CB3_77	ssDNA binding protein	44577	45341	254	27.69	N4 gp45-like protein [Pseudomonas phage LIT1]	YP_003358459.1	2e-38	_				_	-	-
CB3_78	hypothetical protein	45405	45740	111	11.99	_			_				_	-	-
CB3_79	putative holiday junction resolvase	45733	46296	187	20.22	N4 gp46-like protein [Pseudomonas phage vB_PaeP_C2-10_Ab09]	YP_009031837.1	1e-32	_				Ribonuclease H-like domain (IPR012337)	-	-
CB3_80	hypothetical protein	46302	47090	262	27.41	_			_				_	-	-
CB3_81	putative membrane protein	47100	47279	68	6.36	_			_		_		_	2	-
CB3_82	virion associated RNA polymerase	11082	47293	3693	400.09	virion assoviated RNA polymerase [Acinetobacter phage Presley]	YP_009007647.1	3e-133	_		_		_	-	-
CB3_83	Structural protein	59543	58377	373	41.67	_			_				_	-	-	Based on MS on CB1
CB3_84	N4 gp52-like protein	59956	59543	137	14.22	N4 gp52-like protein [Pseudomonas phage LUZ7]	YP_003358357.1	2e-06	_				_	-	-
CB3_85	N4 gp53-like protein	62739	59965	924	101.53	N4 gp53-like protein [Pseudomonas phage LIT1]	YP_003358471.1	1e-26	_				_	3	-
CB3_86	N4 gp54-like protein	63591	62803	262	28.82	N4 gp54-like protein [Pseudomonas phage LIT1]	YP_003358472.1	4e-35	_				_	-	-
CB3_87	N4 gp55-like protein	64184	63603	193	21.85	gp55 [Escherichia phage N4]	YP_950533.1	2e-30	_				_	-	-
CB3_88	major virion protein	65445	64273	390	43.33	major virion protein [Pseudomonas phage KPP21]	BAR94566.1	3e-161	_		major capsid protein; virus, marine virus, outer capsid protein, maturation; 4.70A {Synechococcus phage SYN5}	2e-21	_	-	-
CB3_89	tape measure protein	66641	65460	394	42.85	tape measure protein [Enterobacter phage IME11]	YP_006990614.1	1e-48	_				_	-	-
CB3_90	conserved hypothetical protein	66964	66638	108	12.29	hypothetical protein PP-LUZ7_gp081 [Pseudomonas phage LUZ7	YP_003358363.1	0.0007	_				_	-	-
CB3_91	N4 gp59-like protein	69269	67032	745	83.31	N4 gp59-like protein [Pseudomonas phage LUZ7]	YP_003358364.1	0	_		Portal protein, protein GP1; DNA ejection, molecular motor, DNA packaging podoviridae, virus assembly, tail tube, trunk domain; 7.50A {Enterobacteria phage P22}	1.3e-46	_	-	-
CB3_92	putative nucleoside triphosphate pyrophosphohydrolase	69337	69885	182	20.23	putative nucleoside triphosphate pyrophosphohydrolase [Serratia phage phiMAM1]	YP_007349061.1	2e-67	_				NTP pyrophosphohydrolase-like domain (IPR023292)	-	-
CB3_93	hypothetical protein	70397	70311	28	3.24	-			_				_	-	-
CB3_94	conserved hypothetical protein	70396	70641	81	9.33	hypothetical protein [Enterobacter cloacae]	WP_045347027.1	0.012	_		Zinc finger HIT domain-containing protein 3; PAC-HIT fold JAW helices, signaling protein; NMR {Homo sapiens}	0.32	_	-	-
CB3_95	N4 gp48-like protein	70830	71222	130	14.12	gp48 [Escherichia phage N4]	YP_950526.1	9e-30	Phage_gp49_66 domain	1.7e-29			Phage protein (N4 Gp49/phage Sf6 gene 66) family (IPR025915)	-	-
CB3_96	putative structural protein	72159	71254	301	33.72	putative structural protein [Pseudomonas phage YH6]	YP_009152586.1	1e-08	_				_	-	-
CB3_97	terminase large subunit	73781	72168	537	61.45	terminase large subunit [Pseudomonas phage YH30]	AKC04765.1	0	_		Terminase, DNA packaging protein GP17; large terminase, alternative initiation, ATP-binding, DNA- binding, hydrolase, nuclease; HET: DNA; 2.80A {Bacteriophage T4}	1.4e-30	Archaeophage PsiM2, terminase large subunit (IPR006517)	-	-
CB3_98	putative membrane protein	73947	73774	57	6.43	-			_				_	1	-
CB3_99	N4 gp69-like protein	73940	74626	228	25.42	N4 gp69-like protein [Pseudomonas phage LUZ7]	YP_003358368.1	4e-64	_				_	-	-
CB3_100	conserved hypothetical protein	74682	74942	86	9.56	hypothetical protein [Pectobacterium carotovorum]	WP_039558022.1	2e-10	_				_	-	-
CB3_101	hypothetical protein	75268	74963	101	11.02	_			_				_	-	-
CB3_102	hypothetical protein	75567	75965	132	14.17	_			_		_		_	-	-
