# Supplementary material for: Novel N4-Like Bacteriophages of Pectobacterium atrosepticum
Source: Pharmaceuticals (Basel). 2018 May 14;11(2):45. doi: 10.3390/ph11020045 (PMC6027278; doi:10.3390/ph11020045)
Supplement: Supplementary file 1 [file pharmaceuticals-11-00045-s001.zip › Buttimer et al. pharmaceuticals-286782 Supp info 4.xlsx]

## Sheet: Sheet1
Table S1. Annotation of Pectobacterium phage CB4
ORF	Final annotation	Start	Stop	Length (aa)	Molecular weigth (kDa)	Putative function	Acession number	E value	Pfam	E-value	Interproscan	HHpred	E-value	transmembrane domains (TMHMM v 2.0)	Lipoprotein (LipoP v 1.0)
CB4_001	putative membrane protein	141	389	82	8.6	_			-		_	_		1	-
CB4_002	conserved hypothetical protein	958	1239	93	10.68	hypothetical protein HY01_0034 [Escherichia phage HY01]	YP_009148485.1	0.01	-		_	_		-	-
CB4_003	conserved hypothetical protein	1288	1788	166	18.69	hypothetical protein PhAPEC5_1 [Escherichia phage vB_EcoP_PhAPEC5]	YP_009055507.1	5e-09	-		_	_		-	-
CB4_004	putative membrane protein	1851	1958	35	3.77	_			-		_	_		1	-
CB4_005	hypothetical protein	1955	2305	116	13.7	_			-		_	_		-	-
CB4_006	hypothetical protein	2302	2448	48	5.58	_			-		_	_		-	-
CB4_007	putative membrane protein	2449	2619	56	6.31	_			-		_	_		2	-
CB4_008	hypothetical protein	2665	2907	80	9.04	_			-		_	_		-	-
CB4_009	conserved hypothetical protein	2904	3197	97	10.95	hypothetical protein [Pseudomonas stutzeri]	WP_049325996.1	2e-07	-		_	_		-	-
CB4_010	hypothetical protein	3175	3417	80	9.34	_			-		_	_		-	-
CB4_011	hypothetical protein	3417	4070	217	25.81	_			-		_	_		-	-
CB4_012	N4 gp14-like protein	4067	4438	123	13.7	gp14 [Escherichia phage N4]	YP_950492.1	8e-41	-		_	_		-	-
CB4_013	hypothetical protein	4423	4725	100	11.71	_			-		_	_		-	-
CB4_014	hypothetical protein	4729	4998	89	10.26	_			-		_	_		-	-
CB4_015	hypothetical protein	4995	5288	97	11.22	_			-		_	_		-	-
CB4_016	hypothetical protein	5288	5611	107	12.57	_			-		_	_		-	-
CB4_017	hypothetical protein	5608	5898	96	10.99	_			-		_	_		-	-
CB4_018	hypothetical protein	5877	6197	106	11.96	_			-		_	_		-	-
CB4_019	hypothetical protein	6197	6493	98	11.43	_			-		_	_		-	-
CB4_020	hypothetical protein	6566	6847	93	10.61	_			-		_	_		-	-
CB4_021	hypothetical protein	6926	7222	98	10.48	_			-		_	_		-	-
CB4_022	conserved hypothetical protein	7268	7546	92	10.71	hypothetical protein SU10_055 [Phage vB_EcoP_SU10]	YP_009152906.1	3e-31	-		_	_		-	-
CB4_023	hypothetical protein	7556	7969	137	16.09	_			-		_	_		-	-
CB4_024	N4 RNAP1-like protein	7979	8962	327	37.71	N4 gp15-like protein [Pseudomonas phage LIT1]	YP_003358416.1	1e-84	-		_	DNA-directed RNA polymerase, bacteriophage T7 RNA; T7RNAP elongation complex, transcription/DNA/RNA complex; 2.10A {Enterobacteria phage T7}	8.2e-47	-	-
CB4_025	N4 RNAP2-like protein	8973	10253	426	47.83	RNA polymerase large subunit [Acinetobacter phage Presley]	YP_009007589.1	9e-128	RNA_pol domain 6	2.1e-14	DNA-directed RNA polymerase, phage-type (IPR002092)	DNA-directed RNA polymerase, bacteriophage T7 RNA; T7RNAP elongation complex, transcription/DNA/RNA complex; 2.10A {Enterobacteria phage T7}	6.2e-99	-	-
CB4_026	hypothetical protein	10256	10447	63	7.7	_			-		_	_		-	-
CB4_027	hypothetical protein	10494	10769	91	10.88	_			-		_	_		-	-
CB4_028	hypothetical protein	10769	11011	90	8.94	_			-		_	_		-	-
CB4_029	hypothetical protein	11014	11259	81	9.37	_			-		_	_		-	-
CB4_030	hypothetical protein	11505	11714	69	8.04	_			-		_	_		-	-
CB4_031	hypothetical protein	11701	12288	195	22.06	_			-		_			-	-
CB4_032	hypothetical protein	12269	12463	64	7.58	_			-		_	_		-	-
CB4_033	hypothetical protein	12460	12768	102	11.48	_			-		_	_		-	-
CB4_034	hypothetical protein	13034	13249	71	8.69	_			-		_	_		-	-
CB4_035	hypothetical protein	13311	13412	33	3.97	_			-		_	_		-	-
CB4_036	HNH endonuclease	13409	13771	120	13.67	HNH endonuclease [Erwinia phage Ea9-2]	YP_009007407.1	9e-39	HNH_3 domain 2	1.9e-15	HNH nuclease (IPR003615)	Intron 3 (I-PPO) encoded endonuclease; complex (homing endonuclease/DNA), zinc, DNA binding, protein folding, hydrolase/DNA complex; HET: DNA; 1.80A {Physarum polycephalum}	3.2e-21	-	-
CB4_037	putative lipoprotein	13768	14154	128	13.59	MULTISPECIES: hypothetical protein [Enterobacter cloacae complex]	WP_006811589.1	9e-06	-		_	_		-	Yes
CB4_038	N4 gp24-like protein	14244	15314	356	40.03	N4 gp24-like protein [Pseudomonas phage LUZ7]	YP_003358319.1	8e-76	-		P-loop containing nucleoside triphosphate hydrolase (IPR027417)	_		-	-
CB4_039	hypothetical protein	15357	15965	202	22.14	_			-		_	_		-	-
CB4_040	hypothetical protein	15980	16567	195	23.01	_			-		_	_		-	-
CB4_041	N4 gp25-like protein	16518	17687	289	43.71	N4 gp25-like protein [Pseudomonas phage LIT1]	YP_003358432.1	1e-50	DUF2201_N domain , DUF2201 domain	7.7E-33, 1.9e-16	Putative metallopeptidase domain (IPR025154), von Willebrand factor, type A (IPR002035), VWA-like domain (IPR018698)	VON willebrand factor; blood clotting, adamts-13, force sensor, VON willebrand DISE domain, haemostasis; HET: NAG; 1.70A {Homo sapiens}	2.9e-07	-	-
CB4_042	DNA helicase	17705	19060	451	51.55	DNA helicase [Acinetobacter phage Presley]	YP_009007602.1	6e-68	AAA_30 domain 16 , UvrD_C_2 domain	9.1E-19, 1.1e-11	P-loop containing nucleoside triphosphate hydrolase , P-loop containing nucleoside triphosphate hydrolase (IPR027417)(IPR027417), P-loop containing nucleoside , UvrD-like helicase C-terminal domain (IPR027785)triphosphate hydrolase (IPR027417), UvrD-like helicase C-terminal domain (IPR027785)	ATP-dependent DNA helicase DDA; RECA-like domain, SH3 domain, PIN-tower interface, coupling hydrolysis to DNA unwinding, ssDNA; 3.30A {Enterobacteria phage T4}	4.2e-37	-	-
CB4_043	hypothetical protein	19060	19584	174	19.98	_			-		_			-	-
CB4_044	N4 gp32-like protein	19581	19919	112	12.45	gp32 [Escherichia phage N4]	YP_950510.1	2e-10	-		_			-	-
CB4_045	hypothetical protein	19919	20107	62	7.04	_			-		_			-	-
CB4_046	HNH endonuclease	20178	20684	168	19.17	endonuclease of the HNH family [Enterobacter hormaechei ATCC 49162]	EGK62309.1	7e-35	HNH_3 domain	3.7e-09	HNH nuclease (IPR003615), DNA-binding domain (IPR016177)	HNH homing endonuclease; HNH catalytic motif, helix-turn-helix DNA binding domain, PR complex, DNA binding protein-DNA complex; 2.92A {Bacillus phage SPO1}	2.9e-20	-	-
CB4_047	rIIA-like protein	20681	23107	808	91.81	rIIA-like protein [Escherichia phage N4]	YP_950511.1	2e-162	-		Histidine kinase-like ATPase, C-terminal domain (IPR003594)	_		-	-
CB4_048	rIIB-like protein	23104	25203	699	74.58	rIIB-like protein [Escherichia phage N4]	YP_950512.1	6e-119	Ribosomal_L12 domain	3.2e-12	Ribosomal protein L7/L12, C-terminal/adaptor protein ClpS-like (IPR014719) Ribosomal protein L7/L12, C-terminal (IPR013823)	Ribosomal protein L7/L12; 1.70A {Escherichia coli}	0.00078	-	-
CB4_049	DNA polymerase I	25354	27996	880	99.26	DNA polymerase I [Acinetobacter sp. A47]	WP_038345644.1	0	DNA_pol_A_exo1 domain, DNA_pol_A	0.000058, 3.1e-38	DNA polymerase A (IPR002298), Ribonuclease H-like domain (IPR012337) 3'-5' exonuclease domain (IPR002562), DNA-directed DNA polymerase, family A, palm domain (IPR001098)	Klenow fragment of DNA polymerase I; complex (polymerase/DNA), exonuclease, transferase, transferase/DNA complex; HET: US1; 2.03A {Escherichia coli}	5.9e-94	-	-
CB4_050	putative membrane protein	28033	28182	49	5.28	_			-		_	_		1	-
CB4_051	conserved hypothetical protein	28211	28402	63	7.47	hypothetical protein CPT_Pollock24 [Escherichia phage Pollock]	YP_009152125.1	5e-05	-		_	_		-	-
CB4_052	nucleotidase	28380	28853	157	18.48	nucleotidase [Streptomyces sp. WM6386]	WP_046258350.1	1e-05	-		HAD-like domain (IPR023214)	_		-	-
CB4_053	hypothetical protein	28861	29208	115	13.13	_			-		_	_		-	-
CB4_054	putative membrane protein	29267	29587	106	11.65	hypothetical protein [Acinetobacter sp. A47]	WP_052209176.1	2e-19	-			_		3	-
CB4_055	HNH endonuclease	29625	30137	170	19.16	HNH endonuclease [Ochrobactrum anthropi ATCC 49188]	WP_011982398.1	1e-22	HNH_3 domain	5.6e-08	HNH nuclease (IPR003615), DNA-binding domain (IPR016177)	HNH homing endonuclease; HNH catalytic motif, helix-turn-helix DNA binding domain, PR complex, DNA binding protein-DNA complex; 2.92A {Bacillus phage SPO1}	2.5e-19	-	-
CB4_056	DNA adenine methylase	30134	30940	268	30.28	DNA methylase [Escherichia coli]	WP_052930747.1	6e-92	MethyltransfD12 domain	9.9e-44	D12 class N6 adenine-specific DNA methyltransferase (IPR012327) Adenine modification methylase, M.EcoRV-type (IPR012263)	M.dpnii 1, protein (adenine-specific methyltransferase dpnii; DNA adenine methyltransferase, methylase, methyltransferase group alpha; HET: SAM; 1.80A {Streptococcus pneumoniae}	9.9e-59	-	-
CB4_057	hypothetical protein	30947	31132	61	6.87	_			-		_			-	-
CB4_058	conserved hypothetical protein	31129	31398	89	10.04	hypothetical protein SP031_00145 [Salmonella phage FSL SP-031]	YP_008239626.1	6e-05	-		_			-	-
CB4_059	hypothetical protein	31622	31855	77	8.85	_			-		_	_		-	-
CB4_060	tail protein	32355	31900	151	15.59	tail protein [Escherichia coli]	WP_044786721.1	7e-08	-		Immunoglobulin-like fold (IPR013783) Immunoglobulin-like domain (IPR007110)	_		-	-
CB4_61a	putative rz1	32817	32418	133	15.1	_
CB4_061	putative rz1	32935	32438	165	18.27	endopeptidase [Escherichia coli]	WP_001341613.1	9e-10	DUF2514 domain	7.3e-19	Protein of unknown function DUF2514 (IPR019659)	_		1	Yes
CB4_062	holin	33146	32910	78	9.19	holin [Burkholderia phage AH2]	YP_006561127.1	0.0002	-		_	_		2	-
CB4_063	lysozyme	33619	33143	158	17.45	lysozyme [Klebsiella pneumoniae]	WP_048279180.1	1e-59	Phage_lysozyme domain	2.3e-14	Lysozyme-like domain (IPR023346)	Lysozyme; glycosidase, transglycosylase, evolution; HET: TRN; 2.30A {Enterobacteria phage lambda} SCOP	1.6e-51	-	-
CB4_064	putative tail spike protein	33816	35627	603	65.39	hypothetical protein [Vibrio parahaemolyticus]	WP_050550668.1	3e-59	Lipase_GDSL domain	7.4e-10	SGNH hydrolase-type esterase domain (IPR013830) GDSL lipase/esterase (IPR001087)	Tail fiber protein; G7C phage, hydrolase-type esterase;, SGNH hydrol esterase domain (IPR013831); HET: MSE; 2.41A {Escherichia phage VB_ECOP_G7C}	1.8e-27	-	-
CB4_065	conserved hypothetical protein	36873	35611	420	44.3	Phage tail fibers [Enterobacter cloacae ISC8]	CDL31416.1	5e-45	-		_	Tail fiber protein; G7C phage, hydrolase-type esterase;, SGNH hydrol esterase domain (IPR013831); HET: MSE; 2.41A {Escherichia phage VB_ECOP_G7C}	3e-26	-	-
CB4_066	tail protein	37604	36885	239	25.98	tail fiber protein [Pseudomonas phage YH30]	AKC04796.1	0.006	-		_			-	-
CB4_067	thymidylate synthase	38194	38814	206	23.46	thymidylate synthase [Escherichia phage Pollock]	YP_009152149.1	2e-107	Thy1 domain	pro_67 4	Thymidylate synthase ThyX (IPR003669)	thymidylate synthase; FDTS, TSCP, flavin dependent thymidylate synthase FAD, flavo nucleotide biosynthesis; HET: CME FAD; 2.3A {Paramecium bursaria chlorella virus 1}	2.4e-52	-	-
CB4_068	hypothetical protein	38819	38986	55	6.32	_			-		_	_		-	-
CB4_069	N4 gp41-like protein	39012	39536	174	19.88	gp41 [Escherichia phage N4]	YP_950519.1	2e-34	-		_	_		-	-
CB4_070	N4 gp42-like protein	39536	40525	329	37.93	N4 gp42-like protein [Pseudomonas phage LUZ7]	YP_003358344.1	8e-117	-		_	_		-	-
CB4_071	primase	40536	42698	720	82.1	N4 gp43-like protein [Pseudomonas phage LUZ7]	YP_003358345.1	0	-		_	Replication protein B; primase, nucleotidyltransferase, helix-bundle-domain, replic RSF1010; 1.99A {Plasmid RSF1010}	9.8e-06	-	-
CB4_072	conserved hypothetical protein	42706	43257	183	20.55	hypothetical protein YenMTG1_208 [Yersinia phage vB_YenM_TG1]	AJD82018.1	4e-127	RyR domain	2.1e-09	Ryanodine receptor Ryr (IPR003032)	Ryanodine receptor 1; repeat motif, contractIle protein; HET: IPA; 1.55A {Oryctolagus cuniculus}	9.5e-24	-	-
CB4_073	hypothetical protein	43357	43569	70	7.95	_			-		_			-	-
CB4_074	N4 gp44-like protein	43569	44306	245	27.71	N4 gp44-like protein [Pseudomonas phage LUZ7]	YP_003358346.1	1e-95	AAA_24 domain	4.2e-12	_	Recombinase A, protein RECA, 1ST PART, 2ND PART; homologous recombination, DNA repair, ATPase, D binding protein; HET: FLC; 2.30A {Mycobacterium tuberculosis}	1.3e-10	-	-
CB4_075	HNH endonuclease	44293	44814	173	20.2	endonuclease [Moraxella catarrhalis]	WP_038519690.1	5e-49	HNH_3 domain , AP2 domain 2	0.00000000017, 0.00021	HNH nuclease (IPR003615), AP2/ERF domain (IPR001471)	HNH homing endonuclease; HNH catalytic motif, helix-turn-helix DNA binding domain, PR complex, DNA binding protein-DNA complex; 2.92A {Bacillus phage SPO1}	1.8e-21	-	-
CB4_076	ssDNA binding protein	44832	45596	245	27.69	N4 gp45-like protein [Pseudomonas phage LIT1]	YP_003358459.1	2e-38	-		_			-	-
CB4_077	hypothetical protein	45660	45995	111	11.95	_			-		_			-	-
CB4_078	putative holiday junction resolvase	45988	46551	187	20.23	N4 gp46-like protein [Pseudomonas phage vB_PaeP_C2-10_Ab09]	YP_009031837.1	1e-32	-		Ribonuclease H-like domain (IPR012337)	_		-	-
CB4_079	hypothetical protein	46557	47345	262	27.45	_			-		_	_		-	-
CB4_080	putative membrane protein	47355	47534	59	6.36	_			-		_	_		2	-
CB4_081	virion associated RNA polymerase	58629	47548	3693	400.08	virion assoviated RNA polymerase [Acinetobacter phage Presley]	YP_009007647.1	7e-135	-		_	_		-	-
CB4_082	Structural protein	59798	58632	388	41.73	_			-		_	_		-	-	Based on MS on CB1
CB4_083	N4 gp52-like protein	60211	59798	137	14.23	N4 gp52-like protein [Pseudomonas phage vB_PaeP_C2-10_Ab09]	YP_009031845.1	2e-07	-		_	_		-	-
CB4_084	N4 gp53-like protein	62994	60220	924	101.39	N4 gp53-like protein [Pseudomonas phage LIT1]	YP_003358471.1	8e-27	-		_	_		3	-
CB4_085	N4 gp54-like protein	63846	63058	262	28.82	N4 gp54-like protein [Pseudomonas phage LIT1]	YP_003358472.1	4e-35	-		_	_		-	-
CB4_086	N4 gp55-like protein	63858	64439	193	21.85	gp55 [Escherichia phage N4]	YP_950533.1	2e-30	-		_	_		-	-
CB4_087	major capsid protein	65700	64528	390	43.33	N4 gp56-like protein [Pseudomonas phage LUZ7]	YP_003358361.1	3e-161	-		_	SYN5, major capsid protein; virus, marine virus, outer capsid protein, maturation; 4.70A {Synechococcus phage SYN5}	2e-21	-	-
CB4_088	tape measure protein	66896	65715	393	43.03	tape measure protein [Enterobacter phage IME11]	YP_006990614.1	1e-48	-		_	_		-	-
CB4_089	conserved hypothetical protein	67219	66893	108	12.29	hypothetical protein [Pseudomonas phage LUZ7]	YP_003358363.1	7e-05	-		_	_		-	-
CB4_090	portal protein	69524	67287	745	83.26	N4 gp59-like protein [Pseudomonas phage LUZ7]	YP_003358364.1	50	-		_	Portal protein, protein GP1; DNA ejection, molecular motor, DNA packaging podoviridae, virus assembly, tail tube, trunk domain; 7.50A {Enterobacteria phage P22}	3.4e-45	-	-
CB4_091	putative nucleoside triphosphate pyrophosphohydrolase	69593	70162	189	21.22	putative nucleoside triphosphate pyrophosphohydrolase [Serratia phage phiMAM1]	YP_007349061.1	9e-66	-		NTP pyrophosphohydrolase-like domain (IPR023292)	Putative NTP pyrophosphohydrolase; structural genomics, joint center for structural genomics, J protein structure initiative; 1.78A {Exiguobacterium sibiricum 255-15}	1.6e-36	-	-
CB4_092	conserved hypothetical protein	70768	71013	81	9.33	hypothetical protein ABY59_00032 [Enterobacter phage phiEap-2]	ALA45581.1	0.003	-		_			-	-
CB4_093	N4 gp48-like protein	71203	71595	130	14.12	gp48 [Escherichia phage N4]	YP_950526.1	9e-30	Phage_gp49_66	1.7e-29	Phage protein (N4 Gp49/phage Sf6 gene 66) family (IPR025915)	Terminase, DNA packaging protein GP17; large terminase, alternative initiation, ATP-binding, DNA- binding, hydrolase, nuclease; HET: DNA; 2.80A {Bacteriophage T4}	1.2e-30	-	-
CB4_094	putative tail protein	72532	71627	301	33.57	putative tail protein [Pseudomonas phage YH30]	AKC04766.1	2e-08	-		_	_		-	-
CB4_095	terminase large subunit	74154	72541	537	61.46	terminase large subunit [Pseudomonas phage YH30]	AKC04765.1	0	-		Archaeophage PsiM2, terminase large subunit (IPR006517)	_		1	-
CB4_096	hypothetical protein	74344	74147	65	7.53	_			-		_	_		-	-
CB4_097	N4 gp69-like protein	75023	74337	228	25.45	N4 gp69-like protein [Pseudomonas phage LUZ7]	YP_003358368.1	5e-63	-		_	_		-	-
CB4_098	conserved hypothetical protein	75079	75339	86	9.56	hypothetical protein [Pectobacterium carotovorum]	WP_039558022.1	2e-10	-		_	_		-	-
CB4_099	hypothetical protein	75665	75360	101	10.96	_			-		_	_		-	-
CB4_100	putative membrane protein	76114	76362	82	8.6	_			-		_	_		1	-
