# Supplementary material for: Novel N4-Like Bacteriophages of Pectobacterium atrosepticum
Source: Pharmaceuticals (Basel). 2018 May 14;11(2):45. doi: 10.3390/ph11020045 (PMC6027278; doi:10.3390/ph11020045)
Supplement: Supplementary file 1 [file pharmaceuticals-11-00045-s001.zip › Buttimer et al. pharmaceuticals-286782 Supp info 5.xlsx]

## Sheet: Peptide Report for Staal 01 CB 
Table S1. Output from ESI-MS/MS from analysis of Pectobacterium phage CB1 virion proteins
	Peak List Generator:
		Version: 1.2
		Charge States Calculated:no
	Database Set: 1 Database
		Database Name: CB1_072015.fasta
			Taxonomy: All Entries
			Number of Proteins: 2656
	Search Engine Set: 2 Search Engines
		Search Engine: Mascot
			Version: 2.5.1
			Samples: All Samples
			Fragment Tolerance: 0,50 Da (Monoisotopic)
			Parent Tolerance: 30 PPM (Monoisotopic)
			Fixed Modifications: +57 on C (Carbamidomethyl)
			Variable Modifications: +1 on NQR (Deamidated), +16 on HMW (Oxidation)
			Database: CB1_072015.fasta (unknown version, 2656 entries)
			Digestion Enzyme: Trypsin
			Max Missed Cleavages: 2
			Probability Model:
				VelosPro3127: LFDR Model, Classifier data: Bayes, Good (68%) m:57,7/s:18,2 m:27,0/s:2,67 m:NA m:44,5/s:27,1 m:NA, Bad (32%) m:4,82/s:4,25 m:26,5/s:2,71 m:NA m:2,83/s:3,05 m:NA [all charge states]
		Search Engine: Sequest
			Version: 1.4.0.288
			Samples: All Samples
			Fragment Tolerance: 0,50 Da (Monoisotopic)
			Parent Tolerance: 30 PPM (Monoisotopic)
			Fixed Modifications: +57 on C (Carbamidomethyl)
			Variable Modifications: +1 on NQR (Deamidated), +16 on DFHKMNPW (Oxidation), +42 on n (Acetyl)
			Database: CB1_072015.fasta (unknown version, 2656 entries)
			Digestion Enzyme: Trypsin
			Max Missed Cleavages: 2
			Probability Model:
				VelosPro3127: LFDR Model, Classifier data: Bayes, Good (50%) m:0,584/s:0,0721 m:4,56/s:1,19 m:1030/s:549 m:1,25/s:0,923 m:NA, Bad (50%) m:0,266/s:0,243 m:1,84/s:0,691 m:98,8/s:127 m:3,41/s:3,32 m:NA [all charge states]
	Scaffold: Version: Scaffold_4.4.1.1
		Modification Metadata Set: 1541 modifications
			Source: C:\Program Files\Scaffold 4\parameters\unimod.xml
			Comment:
		Protein Grouping Strategy: Experiment-wide grouping with binary peptide-protein weights
		Peptide Thresholds: 90,0% minimum
		Protein Thresholds: 90,0% minimum and 1 peptide minimum
		Peptide FDR: 0,0% (Decoy)
		Protein FDR: 0,0% (Decoy)
		GO Annotation Source(s):
Experiment name	Biological sample category	Biological sample name	MS/MS sample name	Protein name	Protein accession numbers	Database sources	Protein molecular weight (Da)	Protein identification probability	Exclusive unique peptide count	Exclusive unique spectrum count	Exclusive spectrum count	Percentage of total spectra	Percentage sequence coverage	Peptide sequence	Previous amino acid	Next amino acid	Best Peptide identification probability	Best SEQUEST XCorr score	Best SEQUEST DCn score	Best Mascot Ion score	Best Mascot Identity score	Best Mascot Delta Ion score	Number of identified +1H spectra	Number of identified +2H spectra	Number of identified +3H spectra	Number of identified +4H spectra	Number of enzymatic termini	Calculated +1H Peptide Mass (AMU)	Median Retention Time	Total Precursor Intensity	Total TIC	Peptide start index	Peptide stop index	Star Category	Assigned	Other Proteins
Staal 01 CB 1v	Stalen Hanne Hendrix KULeuven 10 juli 2015	Staal 01 CB 1	VelosPro3127	CB1-1_004	CB1-1_004	CB1_072015.fasta	43483.7	1	29	40	80	0.0254	0.745	ALEELRK	K	E	0.988	1.78	0.192	27.8	25	25.8	0	1	0	0	2	858.504	914.75		432318	31	37	Orange	true
Staal 01 CB 1v	Stalen Hanne Hendrix KULeuven 10 juli 2015	Staal 01 CB 1	VelosPro3127	CB1-1_004	CB1-1_004	CB1_072015.fasta	43483.7	1	29	40	80	0.0254	0.745	AMVDLHGNPAFISAEHYAGGTTLANGEVGQIDQFR	R	F	0.997	7.58	0.694	106	34.6	1.07	0	0	1	0	2	3704.73	1404.02		153781	251	285	Orange	true
Staal 01 CB 1v	Stalen Hanne Hendrix KULeuven 10 juli 2015	Staal 01 CB 1	VelosPro3127	CB1-1_004	CB1-1_004	CB1_072015.fasta	43483.7	1	29	40	80	0.0254	0.745	DIGAVPGK	K	L	0.997	1.79	0.496	23.3	25	23.3	0	2	0	0	2	756.425	948.77		1227870	95	102	Orange	true
Staal 01 CB 1v	Stalen Hanne Hendrix KULeuven 10 juli 2015	Staal 01 CB 1	VelosPro3127	CB1-1_004	CB1-1_004	CB1_072015.fasta	43483.7	1	29	40	80	0.0254	0.745	DIGAVPGKLPVLGENGGR	K	V	0.997	3.27	0.632	49	25	49	0	3	0	0	2	1748.97	1299.88		468075	95	112	Orange	true
Staal 01 CB 1v	Stalen Hanne Hendrix KULeuven 10 juli 2015	Staal 01 CB 1	VelosPro3127	CB1-1_004	CB1-1_004	CB1_072015.fasta	43483.7	1	29	40	80	0.0254	0.745	DSLNFDTDADLLMHINR	R	E	0.997	6.49	0.605	85.5	29.7	15.7	0	1	0	0	2	1990.92	1502.99		155739	139	155	Orange	true
Staal 01 CB 1v	Stalen Hanne Hendrix KULeuven 10 juli 2015	Staal 01 CB 1	VelosPro3127	CB1-1_004	CB1-1_004	CB1_072015.fasta	43483.7	1	29	40	80	0.0254	0.745	ELLTAANQITEDALGIDLINNAGTIR	R	Y	0.997	4.83	0.573	78	28.7	78	0	3	1	0	2	2739.45	1671.65		4198850	156	181	Orange	true
Staal 01 CB 1v	Stalen Hanne Hendrix KULeuven 10 juli 2015	Staal 01 CB 1	VelosPro3127	CB1-1_004	CB1-1_004	CB1_072015.fasta	43483.7	1	29	40	80	0.0254	0.745	EQFFTQLAHAQSIPPNFGK	K	T	0.997	6.08	0.644	106	28.7	104	0	2	0	0	2	2160.09	1397.74		202376	38	56	Orange	true
Staal 01 CB 1v	Stalen Hanne Hendrix KULeuven 10 juli 2015	Staal 01 CB 1	VelosPro3127	CB1-1_004	CB1-1_004	CB1_072015.fasta	43483.7	1	29	40	80	0.0254	0.745	ESSIGPQIVTAYYQR	R	K	0.997	4.62	0.573	84.8	27.4	84.8	0	5	0	0	2	1711.87	1376.7		1833640	15	29	Orange	true
Staal 01 CB 1v	Stalen Hanne Hendrix KULeuven 10 juli 2015	Staal 01 CB 1	VelosPro3127	CB1-1_004	CB1-1_004	CB1_072015.fasta	43483.7	1	29	40	80	0.0254	0.745	FEINHKKPGDNLDR	K	L	0.997	3.75	0.523	34.4	26.2	27.2	0	1	0	0	2	1682.86	942.421		128135	344	357	Orange	true
Staal 01 CB 1v	Stalen Hanne Hendrix KULeuven 10 juli 2015	Staal 01 CB 1	VelosPro3127	CB1-1_004	CB1-1_004	CB1_072015.fasta	43483.7	1	29	40	80	0.0254	0.745	FGFFTEYTR	K	D	0.997	3.32	0.604	47.6	25	47.6	0	4	0	0	2	1167.55	1474.6		824418	130	138	Orange	true
Staal 01 CB 1v	Stalen Hanne Hendrix KULeuven 10 juli 2015	Staal 01 CB 1	VelosPro3127	CB1-1_004	CB1-1_004	CB1_072015.fasta	43483.7	1	29	40	80	0.0254	0.745	FHYMPILDDR	R	N	0.997	2.8	0.317	30.7	25	12.4	0	3	0	0	2	1306.62	1339.81		2486980	61	70	Orange	true
Staal 01 CB 1v	Stalen Hanne Hendrix KULeuven 10 juli 2015	Staal 01 CB 1	VelosPro3127	CB1-1_004	CB1-1_004	CB1_072015.fasta	43483.7	1	29	40	80	0.0254	0.745	FHYMPILDDRNVNDEGIDATGAK	R	I	0.937	3.98	0.591	26.3	32.3	8.19	0	0	1	0	2	2607.21	1264.52		102659	61	83	Orange	true
Staal 01 CB 1v	Stalen Hanne Hendrix KULeuven 10 juli 2015	Staal 01 CB 1	VelosPro3127	CB1-1_004	CB1-1_004	CB1_072015.fasta	43483.7	1	29	40	80	0.0254	0.745	FIVNPNMFK	R	W	0.997	2.85	0.52	36.3	25	26.5	0	4	0	0	2	1109.58	1394.81		2894040	286	294	Orange	true
Staal 01 CB 1v	Stalen Hanne Hendrix KULeuven 10 juli 2015	Staal 01 CB 1	VelosPro3127	CB1-1_004	CB1-1_004	CB1_072015.fasta	43483.7	1	29	40	80	0.0254	0.745	IALVMTAAK	R	-	0.997	2.63	0.685	41.1	25	34.3	0	3	0	0	2	917.549	1230.36		1465300	383	391	Orange	true
Staal 01 CB 1v	Stalen Hanne Hendrix KULeuven 10 juli 2015	Staal 01 CB 1	VelosPro3127	CB1-1_004	CB1-1_004	CB1_072015.fasta	43483.7	1	29	40	80	0.0254	0.745	IINGNLYGSSK	K	D	0.997	3.38	0.536	60.6	25	0	0	6	0	0	2	1166.61	1093.93		2836160	84	94	Orange	true
Staal 01 CB 1v	Stalen Hanne Hendrix KULeuven 10 juli 2015	Staal 01 CB 1	VelosPro3127	CB1-1_004	CB1-1_004	CB1_072015.fasta	43483.7	1	29	40	80	0.0254	0.745	KALEELR	R	K	0.988	2.65	0.414	38.6	25	31.5	0	1	0	0	2	858.504	1046.88		473127	30	36	Orange	true
Staal 01 CB 1v	Stalen Hanne Hendrix KULeuven 10 juli 2015	Staal 01 CB 1	VelosPro3127	CB1-1_004	CB1-1_004	CB1_072015.fasta	43483.7	1	29	40	80	0.0254	0.745	KEQFFTQLAHAQSIPPNFGK	R	T	0.997	5.16	0.562	35.3	29.5	-4.51	0	0	4	0	2	2289.17	1366.29		3187950	37	56	Orange	true
Staal 01 CB 1v	Stalen Hanne Hendrix KULeuven 10 juli 2015	Staal 01 CB 1	VelosPro3127	CB1-1_004	CB1-1_004	CB1_072015.fasta	43483.7	1	29	40	80	0.0254	0.745	KPGDNLDR	K	L	0.997	2.09	0.372	49.9	25	35.4	0	2	0	0	2	914.469	840.713		328460	350	357	Orange	true
Staal 01 CB 1v	Stalen Hanne Hendrix KULeuven 10 juli 2015	Staal 01 CB 1	VelosPro3127	CB1-1_004	CB1-1_004	CB1_072015.fasta	43483.7	1	29	40	80	0.0254	0.745	LDPYGETGFISIR	R	W	0.997	3.64	0.568	71.2	25.1	65	0	2	0	0	2	1467.75	1431.43		411142	358	370	Orange	true
Staal 01 CB 1v	Stalen Hanne Hendrix KULeuven 10 juli 2015	Staal 01 CB 1	VelosPro3127	CB1-1_004	CB1-1_004	CB1_072015.fasta	43483.7	1	29	40	80	0.0254	0.745	LELEGTFEK	R	F	0.997	2.71	0.595	51.4	25	48.6	0	2	0	0	2	1065.55	1236.37		2184080	121	129	Orange	true
Staal 01 CB 1v	Stalen Hanne Hendrix KULeuven 10 juli 2015	Staal 01 CB 1	VelosPro3127	CB1-1_004	CB1-1_004	CB1_072015.fasta	43483.7	1	29	40	80	0.0254	0.745	LPVLGENGGR	K	V	0.997	2.91	0.666	40	25	37.8	0	2	0	0	2	1011.56	1145.36		2016210	103	112	Orange	true
Staal 01 CB 1v	Stalen Hanne Hendrix KULeuven 10 juli 2015	Staal 01 CB 1	VelosPro3127	CB1-1_004	CB1-1_004	CB1_072015.fasta	43483.7	1	29	40	80	0.0254	0.745	LPVLGENGGRVNR	K	V	0.997	3.1	0.444	35.2	25	35.2	0	1	0	0	2	1380.77	1079.44		125980	103	115	Orange	true
Staal 01 CB 1v	Stalen Hanne Hendrix KULeuven 10 juli 2015	Staal 01 CB 1	VelosPro3127	CB1-1_004	CB1-1_004	CB1_072015.fasta	43483.7	1	29	40	80	0.0254	0.745	LSIDLDNNR	R	T	0.997	3.04	0.391	51.1	25	45.4	0	4	0	0	2	1059.54	1203.71		1056040	206	214	Orange	true
Staal 01 CB 1v	Stalen Hanne Hendrix KULeuven 10 juli 2015	Staal 01 CB 1	VelosPro3127	CB1-1_004	CB1-1_004	CB1_072015.fasta	43483.7	1	29	40	80	0.0254	0.745	LSIDLDNNRTPK	R	H	0.997	3.06	0.499	39.1	25	33.3	0	2	0	0	2	1385.74	1185.64		480376	206	217	Orange	true
Staal 01 CB 1v	Stalen Hanne Hendrix KULeuven 10 juli 2015	Staal 01 CB 1	VelosPro3127	CB1-1_004	CB1-1_004	CB1_072015.fasta	43483.7	1	29	40	80	0.0254	0.745	NVNDEGIDATGAK	R	I	0.997	4.13	0.661	68.7	25	64.8	0	4	0	0	2	1303.61	969.804		6137460	71	83	Orange	true
Staal 01 CB 1v	Stalen Hanne Hendrix KULeuven 10 juli 2015	Staal 01 CB 1	VelosPro3127	CB1-1_004	CB1-1_004	CB1_072015.fasta	43483.7	1	29	40	80	0.0254	0.745	SELGQNDIVTYVDLMR	R	L	0.997	4.82	0.647	51.4	30.7	51.4	0	5	1	0	2	1852.91	1536.91		1376260	190	205	Orange	true
Staal 01 CB 1v	Stalen Hanne Hendrix KULeuven 10 juli 2015	Staal 01 CB 1	VelosPro3127	CB1-1_004	CB1-1_004	CB1_072015.fasta	43483.7	1	29	40	80	0.0254	0.745	VGVTRLELEGTFEK	R	F	0.997	3.29	0.631	32.6	25	24	0	3	1	0	2	1577.85	1301.69		802639	116	129	Orange	true
Staal 01 CB 1v	Stalen Hanne Hendrix KULeuven 10 juli 2015	Staal 01 CB 1	VelosPro3127	CB1-1_004	CB1-1_004	CB1_072015.fasta	43483.7	1	29	40	80	0.0254	0.745	YAGEATQR	R	S	0.997	3.17	0.602	49.5	25	49.5	0	2	0	0	2	895.427	786.337		743169	182	189	Orange	true
Staal 01 CB 1v	Stalen Hanne Hendrix KULeuven 10 juli 2015	Staal 01 CB 1	VelosPro3127	CB1-1_004	CB1-1_004	CB1_072015.fasta	43483.7	1	29	40	80	0.0254	0.745	YAYIGSELIPTLR	R	A	0.997	3.71	0.662	50.8	25	50.5	0	3	0	0	2	1495.82	1519.51		688153	238	250	Orange	true
Staal 01 CB 1v	Stalen Hanne Hendrix KULeuven 10 juli 2015	Staal 01 CB 1	VelosPro3127	CB1-1_002	CB1-1_002	CB1_072015.fasta	104969	1	19	27	43	0.0136	0.291	APEVLLVSMGTNDVGQVFTK	K	S	0.997	5.66	0.591	63.5	29.1	63.5	0	4	3	0	2	2105.09	1440.23		803969	511	530	Orange	true
Staal 01 CB 1v	Stalen Hanne Hendrix KULeuven 10 juli 2015	Staal 01 CB 1	VelosPro3127	CB1-1_002	CB1-1_002	CB1_072015.fasta	104969	1	19	27	43	0.0136	0.291	ASAEASAQSAAESK	K	E	0.997	5.1	0.639	89.2	25	76.3	0	2	0	0	2	1307.61	897.985		952641	53	66	Orange	true
Staal 01 CB 1v	Stalen Hanne Hendrix KULeuven 10 juli 2015	Staal 01 CB 1	VelosPro3127	CB1-1_002	CB1-1_002	CB1_072015.fasta	104969	1	19	27	43	0.0136	0.291	AVPVGSTPETSGGVGVGAWISVGDAALR	K	S	0.997	4.95	0.531	52.2	30.5	47.3	0	1	2	0	2	2610.35	1553.9		422042	253	280	Orange	true
Staal 01 CB 1v	Stalen Hanne Hendrix KULeuven 10 juli 2015	Staal 01 CB 1	VelosPro3127	CB1-1_002	CB1-1_002	CB1_072015.fasta	104969	1	19	27	43	0.0136	0.291	DAIYAHDGYVYVPR	R	G	0.997	4.45	0.572	81.9	25.4	69.7	0	3	1	0	2	1638.79	1258.85		414490	325	338	Orange	true
Staal 01 CB 1v	Stalen Hanne Hendrix KULeuven 10 juli 2015	Staal 01 CB 1	VelosPro3127	CB1-1_002	CB1-1_002	CB1_072015.fasta	104969	1	19	27	43	0.0136	0.291	DEAETAASTAVAAEGVVLGVANTLQDTADK	R	L	0.997	6.01	0.695	81.2	32.1	81.2	0	1	0	0	2	2917.43	1792.27		55923.7	70	99	Orange	true
Staal 01 CB 1v	Stalen Hanne Hendrix KULeuven 10 juli 2015	Staal 01 CB 1	VelosPro3127	CB1-1_002	CB1-1_002	CB1_072015.fasta	104969	1	19	27	43	0.0136	0.291	EGQLQGYVDESK	K	N	0.997	3.96	0.567	54.6	25	54.6	0	1	0	0	2	1352.63	1089.16		197468	34	45	Orange	true
Staal 01 CB 1v	Stalen Hanne Hendrix KULeuven 10 juli 2015	Staal 01 CB 1	VelosPro3127	CB1-1_002	CB1-1_002	CB1_072015.fasta	104969	1	19	27	43	0.0136	0.291	EGQLQGYVDESKNSAAESK	K	A	0.997	5.51	0.575	72.9	31.2	67	0	1	0	0	2	2039.95	1074.54		93918.9	34	52	Orange	true
Staal 01 CB 1v	Stalen Hanne Hendrix KULeuven 10 juli 2015	Staal 01 CB 1	VelosPro3127	CB1-1_002	CB1-1_002	CB1_072015.fasta	104969	1	19	27	43	0.0136	0.291	ELELASNLK	R	A	0.997	2.73	0.37	42.6	25	37.8	0	2	0	0	2	1016.56	1209.86		474642	745	753	Orange	true
Staal 01 CB 1v	Stalen Hanne Hendrix KULeuven 10 juli 2015	Staal 01 CB 1	VelosPro3127	CB1-1_002	CB1-1_002	CB1_072015.fasta	104969	1	19	27	43	0.0136	0.291	IPSGSANLYSNNTQTHFLQYMSFNASSPLDPLPDAGR	K	G	0.997	5.35	0.609	45.7	34.9	-12.9	0	0	1	0	2	4011.88	1553.77		145868	807	843	Orange	true
Staal 01 CB 1v	Stalen Hanne Hendrix KULeuven 10 juli 2015	Staal 01 CB 1	VelosPro3127	CB1-1_002	CB1-1_002	CB1_072015.fasta	104969	1	19	27	43	0.0136	0.291	LLANSSIGFYNELFR	K	E	0.997	5.74	0.558	58.6	29.3	49.2	0	2	1	0	2	1743.91	1582.23		389107	595	609	Orange	true
Staal 01 CB 1v	Stalen Hanne Hendrix KULeuven 10 juli 2015	Staal 01 CB 1	VelosPro3127	CB1-1_002	CB1-1_002	CB1_072015.fasta	104969	1	19	27	43	0.0136	0.291	NFDFGFFR	R	N	0.997	3.12	0.337	28.6	25	9.64	0	2	0	0	2	1049.48	1555.5		608143	496	503	Orange	true
Staal 01 CB 1v	Stalen Hanne Hendrix KULeuven 10 juli 2015	Staal 01 CB 1	VelosPro3127	CB1-1_002	CB1-1_002	CB1_072015.fasta	104969	1	19	27	43	0.0136	0.291	NQIAIQAIYIEGAR	K	K	0.997	5.19	0.59	77	25.2	77	0	2	0	0	2	1559.85	1381.25		346567	131	144	Orange	true
Staal 01 CB 1v	Stalen Hanne Hendrix KULeuven 10 juli 2015	Staal 01 CB 1	VelosPro3127	CB1-1_002	CB1-1_002	CB1_072015.fasta	104969	1	19	27	43	0.0136	0.291	SATSIEVCR	K	M	0.997	2.98	0.598	48.6	25	47.4	0	2	0	0	2	1022.49	990.171		295495	883	891	Orange	true
Staal 01 CB 1v	Stalen Hanne Hendrix KULeuven 10 juli 2015	Staal 01 CB 1	VelosPro3127	CB1-1_002	CB1-1_002	CB1_072015.fasta	104969	1	19	27	43	0.0136	0.291	SDCEAYIDK	K	L	0.997	3.46	0.469	54.2	25	48.6	0	1	0	0	2	1100.46	979.96		154044	531	539	Orange	true
Staal 01 CB 1v	Stalen Hanne Hendrix KULeuven 10 juli 2015	Staal 01 CB 1	VelosPro3127	CB1-1_002	CB1-1_002	CB1_072015.fasta	104969	1	19	27	43	0.0136	0.291	SDCEAYIDKLDALIAK	K	A	0.997	3.98	0.574	37.9	30.5	36.4	0	1	2	0	2	1824.91	1478.25		601734	531	546	Orange	true
Staal 01 CB 1v	Stalen Hanne Hendrix KULeuven 10 juli 2015	Staal 01 CB 1	VelosPro3127	CB1-1_002	CB1-1_002	CB1_072015.fasta	104969	1	19	27	43	0.0136	0.291	SRELELASNLK	R	A	0.997	3.27	0.286	59.8	25	48.5	0	1	0	0	2	1259.7	1125.83		153101	743	753	Orange	true
Staal 01 CB 1v	Stalen Hanne Hendrix KULeuven 10 juli 2015	Staal 01 CB 1	VelosPro3127	CB1-1_002	CB1-1_002	CB1_072015.fasta	104969	1	19	27	43	0.0136	0.291	TLAHQFLGGALAR	K	R	0.997	4.08	0.558	53.8	25	52	0	2	2	0	2	1354.76	1302.26		1880020	618	630	Orange	true
Staal 01 CB 1v	Stalen Hanne Hendrix KULeuven 10 juli 2015	Staal 01 CB 1	VelosPro3127	CB1-1_002	CB1-1_002	CB1_072015.fasta	104969	1	19	27	43	0.0136	0.291	VFSIQNGDNVR	R	S	0.997	3.02	0.522	46.8	25	45.8	0	1	0	0	2	1248.63	1137.09		158768	637	647	Orange	true
Staal 01 CB 1v	Stalen Hanne Hendrix KULeuven 10 juli 2015	Staal 01 CB 1	VelosPro3127	CB1-1_002	CB1-1_002	CB1_072015.fasta	104969	1	19	27	43	0.0136	0.291	VTQLYIVEPHVNYYESGAIPGASAK	R	I	0.997	5.5	0.636	53.9	32.6	8.72	0	0	2	0	2	2707.36	1370.27		379484	707	731	Orange	true
Staal 01 CB 1v	Stalen Hanne Hendrix KULeuven 10 juli 2015	Staal 01 CB 1	VelosPro3127	CB1-1_001	CB1-1_001	CB1_072015.fasta	400069	1	37	38	56	0.0178	0.131	AELTASPR	K	D	0.997	2.05	0.337	31.2	25	31.2	0	2	0	0	2	844.452	900.731		464726	2142	2149	Orange	true
Staal 01 CB 1v	Stalen Hanne Hendrix KULeuven 10 juli 2015	Staal 01 CB 1	VelosPro3127	CB1-1_001	CB1-1_001	CB1_072015.fasta	400069	1	37	38	56	0.0178	0.131	AIDYLSPGFGSR	R	S	0.997	3.63	0.53	49.8	25	49.8	0	2	0	0	2	1282.64	1329.91		290797	1768	1779	Orange	true
Staal 01 CB 1v	Stalen Hanne Hendrix KULeuven 10 juli 2015	Staal 01 CB 1	VelosPro3127	CB1-1_001	CB1-1_001	CB1_072015.fasta	400069	1	37	38	56	0.0178	0.131	AKPFDQQNLVLTGFIQR	R	V	0.997	3.7	0.3	33.3	25.8	33.3	0	0	1	0	2	1975.08	1435.59		162620	1097	1113	Orange	true
Staal 01 CB 1v	Stalen Hanne Hendrix KULeuven 10 juli 2015	Staal 01 CB 1	VelosPro3127	CB1-1_001	CB1-1_001	CB1_072015.fasta	400069	1	37	38	56	0.0178	0.131	ANPALTEIVGR	K	L	0.997	3.49	0.583	32.7	25	32.7	0	2	0	0	2	1140.64	1250.42		295857	2405	2415	Orange	true
Staal 01 CB 1v	Stalen Hanne Hendrix KULeuven 10 juli 2015	Staal 01 CB 1	VelosPro3127	CB1-1_001	CB1-1_001	CB1_072015.fasta	400069	1	37	38	56	0.0178	0.131	AVSNVVAR	R	N	0.997	2.38	0.271	50.5	25	19.2	0	1	0	0	2	815.473	896.415		221568	438	445	Orange	true
Staal 01 CB 1v	Stalen Hanne Hendrix KULeuven 10 juli 2015	Staal 01 CB 1	VelosPro3127	CB1-1_001	CB1-1_001	CB1_072015.fasta	400069	1	37	38	56	0.0178	0.131	AVTPAPVR	R	E	0.987	1.31	0.336	13.8	25	3.66	0	2	0	0	2	810.483	909.18		363626	458	465	Orange	true
Staal 01 CB 1v	Stalen Hanne Hendrix KULeuven 10 juli 2015	Staal 01 CB 1	VelosPro3127	CB1-1_001	CB1-1_001	CB1_072015.fasta	400069	1	37	38	56	0.0178	0.131	DTAEQNLASVTEEVQGIQR	R	D	0.997	6.56	0.581	101	30.6	92.5	0	1	0	0	2	2088.02	1431.19		86107.9	606	624	Orange	true
Staal 01 CB 1v	Stalen Hanne Hendrix KULeuven 10 juli 2015	Staal 01 CB 1	VelosPro3127	CB1-1_001	CB1-1_001	CB1_072015.fasta	400069	1	37	38	56	0.0178	0.131	DTFMIPVFGTDGR	K	I	0.997	3.11	0.442	32.7	25	25	0	1	0	0	2	1455.69	1548.7		73279.7	3225	3237	Orange	true
Staal 01 CB 1v	Stalen Hanne Hendrix KULeuven 10 juli 2015	Staal 01 CB 1	VelosPro3127	CB1-1_001	CB1-1_001	CB1_072015.fasta	400069	1	37	38	56	0.0178	0.131	EYADVIASGLDVESAQAK	R	R	0.997	6.8	0.629	101	29.6	100	0	1	0	0	2	1865.91	1359.07		74406.4	1324	1341	Orange	true
Staal 01 CB 1v	Stalen Hanne Hendrix KULeuven 10 juli 2015	Staal 01 CB 1	VelosPro3127	CB1-1_001	CB1-1_001	CB1_072015.fasta	400069	1	37	38	56	0.0178	0.131	FVPTNTLESGSPVIR	K	T	0.997	3.67	0.56	64.3	25	61.4	0	1	0	0	2	1616.86	1276.34		126492	93	107	Orange	true
Staal 01 CB 1v	Stalen Hanne Hendrix KULeuven 10 juli 2015	Staal 01 CB 1	VelosPro3127	CB1-1_001	CB1-1_001	CB1_072015.fasta	400069	1	37	38	56	0.0178	0.131	GEVPTDVVNR	K	F	0.997	2.19	0.371	31.4	25	30.8	0	2	0	0	2	1085.56	1041.96		249581	1249	1258	Orange	true
Staal 01 CB 1v	Stalen Hanne Hendrix KULeuven 10 juli 2015	Staal 01 CB 1	VelosPro3127	CB1-1_001	CB1-1_001	CB1_072015.fasta	400069	1	37	38	56	0.0178	0.131	GGLYTADAGVTNVPQYR	R	E	0.997	4.47	0.229	76.1	29	51.3	0	1	0	0	2	1781.88	1245.39		83771.2	1712	1728	Orange	true
Staal 01 CB 1v	Stalen Hanne Hendrix KULeuven 10 juli 2015	Staal 01 CB 1	VelosPro3127	CB1-1_001	CB1-1_001	CB1_072015.fasta	400069	1	37	38	56	0.0178	0.131	HTNLIEQR	R	R	0.997	2.42	0.568	32.7	25	32.7	0	2	0	0	2	1010.54	909.246		530208	2901	2908	Orange	true
Staal 01 CB 1v	Stalen Hanne Hendrix KULeuven 10 juli 2015	Staal 01 CB 1	VelosPro3127	CB1-1_001	CB1-1_001	CB1_072015.fasta	400069	1	37	38	56	0.0178	0.131	IIQLEDQLAR	R	N	0.997	2.96	0.339	53	25	42.7	0	1	0	0	2	1198.68	1270.55		121839	3484	3493	Orange	true
Staal 01 CB 1v	Stalen Hanne Hendrix KULeuven 10 juli 2015	Staal 01 CB 1	VelosPro3127	CB1-1_001	CB1-1_001	CB1_072015.fasta	400069	1	37	38	56	0.0178	0.131	IVGASNSLSGESK	R	E	0.997	3.87	0.641	65.1	25	65.1	0	1	0	0	2	1248.64	961.366		133699	246	258	Orange	true
Staal 01 CB 1v	Stalen Hanne Hendrix KULeuven 10 juli 2015	Staal 01 CB 1	VelosPro3127	CB1-1_001	CB1-1_001	CB1_072015.fasta	400069	1	37	38	56	0.0178	0.131	LFSFDSSQAFPLTK	K	K	0.997	4.69	0.589	61.2	26.5	61.2	0	2	0	0	2	1587.81	1491.64		218649	1399	1412	Orange	true
Staal 01 CB 1v	Stalen Hanne Hendrix KULeuven 10 juli 2015	Staal 01 CB 1	VelosPro3127	CB1-1_001	CB1-1_001	CB1_072015.fasta	400069	1	37	38	56	0.0178	0.131	LNALHSGLNFVENVVNAR	R	A	0.997	4.16	0.522	43.1	27.3	43.1	0	0	1	0	2	1967.05	1536.07		144137	392	409	Orange	true
Staal 01 CB 1v	Stalen Hanne Hendrix KULeuven 10 juli 2015	Staal 01 CB 1	VelosPro3127	CB1-1_001	CB1-1_001	CB1_072015.fasta	400069	1	37	38	56	0.0178	0.131	LNQFTPAEQQFLR	R	D	0.997	4.31	0.508	39.5	26.1	39.5	0	2	0	0	2	1591.82	1353.48		306744	974	986	Orange	true
Staal 01 CB 1v	Stalen Hanne Hendrix KULeuven 10 juli 2015	Staal 01 CB 1	VelosPro3127	CB1-1_001	CB1-1_001	CB1_072015.fasta	400069	1	37	38	56	0.0178	0.131	LPDDAAQQDLISR	R	F	0.997	4.6	0.622	93.3	25.7	87.2	0	2	0	0	2	1441.73	1168.86		273361	665	677	Orange	true
Staal 01 CB 1v	Stalen Hanne Hendrix KULeuven 10 juli 2015	Staal 01 CB 1	VelosPro3127	CB1-1_001	CB1-1_001	CB1_072015.fasta	400069	1	37	38	56	0.0178	0.131	NGQGPTVADGSK	R	A	0.997	3.16	0.504	43.2	25	43.2	0	2	0	0	2	1130.54	819.77		192093	3190	3201	Orange	true
Staal 01 CB 1v	Stalen Hanne Hendrix KULeuven 10 juli 2015	Staal 01 CB 1	VelosPro3127	CB1-1_001	CB1-1_001	CB1_072015.fasta	400069	1	37	38	56	0.0178	0.131	QAIEQAAADSVPVTR	R	D	0.997	4.19	0.6	72.4	25.6	72.4	0	2	0	0	2	1555.81	1141.26		217862	2252	2266	Orange	true
Staal 01 CB 1v	Stalen Hanne Hendrix KULeuven 10 juli 2015	Staal 01 CB 1	VelosPro3127	CB1-1_001	CB1-1_001	CB1_072015.fasta	400069	1	37	38	56	0.0178	0.131	QEVNGQLVPANNIGR	R	I	0.997	3.57	0.498	45.3	25	-7.64	0	1	0	0	2	1609.83	1137.23		97451.8	1370	1384	Orange	true
Staal 01 CB 1v	Stalen Hanne Hendrix KULeuven 10 juli 2015	Staal 01 CB 1	VelosPro3127	CB1-1_001	CB1-1_001	CB1_072015.fasta	400069	1	37	38	56	0.0178	0.131	QNSTSFTGNLGK	K	I	0.997	3.72	0.504	38.3	25	31.4	0	2	0	0	2	1253.61	1076.36		214829	2565	2576	Orange	true
Staal 01 CB 1v	Stalen Hanne Hendrix KULeuven 10 juli 2015	Staal 01 CB 1	VelosPro3127	CB1-1_001	CB1-1_001	CB1_072015.fasta	400069	1	37	38	56	0.0178	0.131	RAQDILGGTPGASAK	R	A	0.997	4.23	0.48	42.7	25	42.7	0	1	0	0	2	1441.78	1038.2		95613.2	175	189	Orange	true
Staal 01 CB 1v	Stalen Hanne Hendrix KULeuven 10 juli 2015	Staal 01 CB 1	VelosPro3127	CB1-1_001	CB1-1_001	CB1_072015.fasta	400069	1	37	38	56	0.0178	0.131	SAQVAAQVGNNAR	R	R	0.997	4.5	0.429	73.8	25	73.8	0	1	0	0	2	1285.66	907.344		171828	162	174	Orange	true
Staal 01 CB 1v	Stalen Hanne Hendrix KULeuven 10 juli 2015	Staal 01 CB 1	VelosPro3127	CB1-1_001	CB1-1_001	CB1_072015.fasta	400069	1	37	38	56	0.0178	0.131	SDLVNLVFGFR	R	K	0.997	3.66	0.63	52.6	25	50.4	0	1	0	0	2	1266.68	1664.81		83800.9	3344	3354	Orange	true
Staal 01 CB 1v	Stalen Hanne Hendrix KULeuven 10 juli 2015	Staal 01 CB 1	VelosPro3127	CB1-1_001	CB1-1_001	CB1_072015.fasta	400069	1	37	38	56	0.0178	0.131	SEVEQSVQSIPEFAPAVR	R	N	0.997	4.37	0.467	47.4	29.5	47.4	0	2	0	0	2	1973	1365.57		104372	2421	2438	Orange	true
Staal 01 CB 1v	Stalen Hanne Hendrix KULeuven 10 juli 2015	Staal 01 CB 1	VelosPro3127	CB1-1_001	CB1-1_001	CB1_072015.fasta	400069	1	37	38	56	0.0178	0.131	SGNATTTGNLR	R	Q	0.997	3.57	0.512	45.7	25	35.4	0	2	0	0	2	1091.54	849.244		325770	811	821	Orange	true
Staal 01 CB 1v	Stalen Hanne Hendrix KULeuven 10 juli 2015	Staal 01 CB 1	VelosPro3127	CB1-1_001	CB1-1_001	CB1_072015.fasta	400069	1	37	38	56	0.0178	0.131	SKVEGDFQR	R	H	0.997	2.52	0.177	35.6	25	15.2	0	2	0	0	2	1065.53	893.315		293058	1824	1832	Orange	true
Staal 01 CB 1v	Stalen Hanne Hendrix KULeuven 10 juli 2015	Staal 01 CB 1	VelosPro3127	CB1-1_001	CB1-1_001	CB1_072015.fasta	400069	1	37	38	56	0.0178	0.131	SNYAASPER	K	Y	0.997	2.78	0.523	33.3	25	27.8	0	2	0	0	2	994.459	858.182		411531	3294	3302	Orange	true
Staal 01 CB 1v	Stalen Hanne Hendrix KULeuven 10 juli 2015	Staal 01 CB 1	VelosPro3127	CB1-1_001	CB1-1_001	CB1_072015.fasta	400069	1	37	38	56	0.0178	0.131	TESLLTTDLPKPLTEALMQIDMATR	K	G	0.997	5.19	0.551	56.7	29.6	2.25	0	0	1	0	2	2789.43	1736.51		39209.4	1862	1886	Orange	true
Staal 01 CB 1v	Stalen Hanne Hendrix KULeuven 10 juli 2015	Staal 01 CB 1	VelosPro3127	CB1-1_001	CB1-1_001	CB1_072015.fasta	400069	1	37	38	56	0.0178	0.131	TGAQITNAMAGFGSSIAR	R	I	0.997	5.65	0.525	71.8	28.4	71.8	0	1	0	0	2	1752.87	1384.29		80453.7	108	125	Orange	true
Staal 01 CB 1v	Stalen Hanne Hendrix KULeuven 10 juli 2015	Staal 01 CB 1	VelosPro3127	CB1-1_001	CB1-1_001	CB1_072015.fasta	400069	1	37	38	56	0.0178	0.131	VGDYFNNLNDR	R	I	0.997	3.68	0.34	65.6	25	65.6	0	1	0	0	2	1326.61	1221.19		105861	235	245	Orange	true
Staal 01 CB 1v	Stalen Hanne Hendrix KULeuven 10 juli 2015	Staal 01 CB 1	VelosPro3127	CB1-1_001	CB1-1_001	CB1_072015.fasta	400069	1	37	38	56	0.0178	0.131	VLASQTER	K	A	0.997	2.66	0.388	43.5	25	37.5	0	2	0	0	2	903.489	830.128		199727	3393	3400	Orange	true
Staal 01 CB 1v	Stalen Hanne Hendrix KULeuven 10 juli 2015	Staal 01 CB 1	VelosPro3127	CB1-1_001	CB1-1_001	CB1_072015.fasta	400069	1	37	38	56	0.0178	0.131	YLAQPMNAAQK	R	N	0.997	2.92	0.397	29.9	25.1	18.7	0	1	0	0	2	1234.62	1037.71		149119	1148	1158	Orange	true
Staal 01 CB 1v	Stalen Hanne Hendrix KULeuven 10 juli 2015	Staal 01 CB 1	VelosPro3127	CB1-1_001	CB1-1_001	CB1_072015.fasta	400069	1	37	38	56	0.0178	0.131	YVAIGPQVADAR	R	A	0.997	2.85	0.42	31.4	25	17.5	0	2	0	0	2	1259.67	1171.24		246792	3303	3314	Orange	true
Staal 01 CB 1v	Stalen Hanne Hendrix KULeuven 10 juli 2015	Staal 01 CB 1	VelosPro3127	CB1-1_001	CB1-1_001	CB1_072015.fasta	400069	1	37	38	56	0.0178	0.131	YVSGATSLTSNQR	R	K	0.997	4.3	0.583	77	25	70.2	0	2	0	0	2	1383.69	1006.47		244596	3165	3177	Orange	true
Staal 01 CB 1v	Stalen Hanne Hendrix KULeuven 10 juli 2015	Staal 01 CB 1	VelosPro3127	CB-2_005	CB-2_005	CB1_072015.fasta	27043.7	0.982	1	1	2	0.000635	0.0769	VSETGAQTAATTATTAAAK	K	S	0.997	6.45	0.684	91	28.3	91	0	2	0	0	2	1750.88	1025.56		255631	148	166	Orange	true
Staal 01 CB 1v	Stalen Hanne Hendrix KULeuven 10 juli 2015	Staal 01 CB 1	VelosPro3127	CB-2_003	CB-2_003	CB1_072015.fasta	43186.7	1	2	2	3	0.000952	0.0549	ADQSFNQGIQK	R	Q	0.997	3.79	0.427	43.7	25	38	0	1	0	0	2	1235.6	976.875		94511.8	174	184	Orange	true
Staal 01 CB 1v	Stalen Hanne Hendrix KULeuven 10 juli 2015	Staal 01 CB 1	VelosPro3127	CB-2_003	CB-2_003	CB1_072015.fasta	43186.7	1	2	2	3	0.000952	0.0549	LGNTQAQINQR	R	R	0.997	4.1	0.487	69.5	25	69.4	0	2	0	0	2	1242.65	918.115		300725	353	363	Orange	true
Staal 01 CB 1v	Stalen Hanne Hendrix KULeuven 10 juli 2015	Staal 01 CB 1	VelosPro3127	CB-2_001	CB-2_001	CB1_072015.fasta	84335.7	1	25	29	36	0.0114	0.39	AAVDEGTVVLR	R	T	0.997	3.68	0.498	71.6	25	71	0	2	0	0	2	1129.62	1140.33		1086580	150	160	Orange	true
Staal 01 CB 1v	Stalen Hanne Hendrix KULeuven 10 juli 2015	Staal 01 CB 1	VelosPro3127	CB-2_001	CB-2_001	CB1_072015.fasta	84335.7	1	25	29	36	0.0114	0.39	AFANTGLDGDSLGGTATAVR	K	G	0.997	6.39	0.61	136	28.4	133	0	1	0	0	2	1893.93	1260.12		305237	479	498	Orange	true
Staal 01 CB 1v	Stalen Hanne Hendrix KULeuven 10 juli 2015	Staal 01 CB 1	VelosPro3127	CB-2_001	CB-2_001	CB1_072015.fasta	84335.7	1	25	29	36	0.0114	0.39	ANFVIYAFETSLAELK	K	S	0.997	5.33	0.611	111	27.3	111	0	1	0	0	2	1815.95	1801.01		36487.7	267	282	Orange	true
Staal 01 CB 1v	Stalen Hanne Hendrix KULeuven 10 juli 2015	Staal 01 CB 1	VelosPro3127	CB-2_001	CB-2_001	CB1_072015.fasta	84335.7	1	25	29	36	0.0114	0.39	ANFVIYAFETSLAELKSEGR	K	Y	0.997	5.62	0.636	94.4	31.4	94.4	0	1	2	0	2	2245.15	1732.34		195203	267	286	Orange	true
Staal 01 CB 1v	Stalen Hanne Hendrix KULeuven 10 juli 2015	Staal 01 CB 1	VelosPro3127	CB-2_001	CB-2_001	CB1_072015.fasta	84335.7	1	25	29	36	0.0114	0.39	AQASEAGTKGMLNQSK	R	V	0.997	0	0	20.5	27.5	20.5	0	0	1	0	2	1636.8	815.003		131075	645	660	Orange	true
Staal 01 CB 1v	Stalen Hanne Hendrix KULeuven 10 juli 2015	Staal 01 CB 1	VelosPro3127	CB-2_001	CB-2_001	CB1_072015.fasta	84335.7	1	25	29	36	0.0114	0.39	AVYGEPDGELLK	K	D	0.997	2.26	0.207	21.7	25.1	21.5	0	1	0	0	2	1290.66	1223.72		159819	379	390	Orange	true
Staal 01 CB 1v	Stalen Hanne Hendrix KULeuven 10 juli 2015	Staal 01 CB 1	VelosPro3127	CB-2_001	CB-2_001	CB1_072015.fasta	84335.7	1	25	29	36	0.0114	0.39	CIAMNAIWLDEEEVVR	K	V	0.997	5.25	0.608	60.1	30.2	59.8	0	1	0	0	2	1947.93	1549.32		54343.7	526	541	Orange	true
Staal 01 CB 1v	Stalen Hanne Hendrix KULeuven 10 juli 2015	Staal 01 CB 1	VelosPro3127	CB-2_001	CB-2_001	CB1_072015.fasta	84335.7	1	25	29	36	0.0114	0.39	DDLKGDFDLK	R	V	0.997	2.13	0.308	25.4	25	25.4	0	1	0	0	2	1165.57	1212.7		147736	553	562	Orange	true
Staal 01 CB 1v	Stalen Hanne Hendrix KULeuven 10 juli 2015	Staal 01 CB 1	VelosPro3127	CB-2_001	CB-2_001	CB1_072015.fasta	84335.7	1	25	29	36	0.0114	0.39	DNQDIAGAVTR	K	G	0.997	4.75	0.511	56.1	25	50.5	0	2	0	0	2	1159.57	1030.98		457489	391	401	Orange	true
Staal 01 CB 1v	Stalen Hanne Hendrix KULeuven 10 juli 2015	Staal 01 CB 1	VelosPro3127	CB-2_001	CB-2_001	CB1_072015.fasta	84335.7	1	25	29	36	0.0114	0.39	GAVQNELLLNMQFTNK	K	M	0.997	5.87	0.608	95.5	26.7	95.5	0	1	0	0	2	1819.94	1459.25		120914	122	137	Orange	true
Staal 01 CB 1v	Stalen Hanne Hendrix KULeuven 10 juli 2015	Staal 01 CB 1	VelosPro3127	CB-2_001	CB-2_001	CB1_072015.fasta	84335.7	1	25	29	36	0.0114	0.39	LANLYIDPSCNGDIK	R	K	0.997	4.16	0.512	49.6	29.7	49.6	0	1	0	0	2	1692.83	1300.02		72702.5	251	265	Orange	true
Staal 01 CB 1v	Stalen Hanne Hendrix KULeuven 10 juli 2015	Staal 01 CB 1	VelosPro3127	CB-2_001	CB-2_001	CB1_072015.fasta	84335.7	1	25	29	36	0.0114	0.39	LEENPFPGGELPFTIVQYLPVR	R	K	0.997	5.32	0.633	70.5	27.3	70.5	0	2	1	0	2	2515.32	1750.09		146999	356	377	Orange	true
Staal 01 CB 1v	Stalen Hanne Hendrix KULeuven 10 juli 2015	Staal 01 CB 1	VelosPro3127	CB-2_001	CB-2_001	CB1_072015.fasta	84335.7	1	25	29	36	0.0114	0.39	LIQTGVQMVERPR	R	T	0.997	2.81	0.315	34.6	25	28.4	0	1	2	0	2	1526.85	1040.02		1134140	226	238	Orange	true
Staal 01 CB 1v	Stalen Hanne Hendrix KULeuven 10 juli 2015	Staal 01 CB 1	VelosPro3127	CB-2_001	CB-2_001	CB1_072015.fasta	84335.7	1	25	29	36	0.0114	0.39	LQHNLSLLQQHAK	R	S	0.997	4.48	0.741	60.5	25	60.5	0	1	0	0	2	1529.85	1070.07		87437.1	722	734	Orange	true
Staal 01 CB 1v	Stalen Hanne Hendrix KULeuven 10 juli 2015	Staal 01 CB 1	VelosPro3127	CB-2_001	CB-2_001	CB1_072015.fasta	84335.7	1	25	29	36	0.0114	0.39	LSTGLVEVAR	R	K	0.997	3.2	0.489	82.3	25	74.6	0	1	0	0	2	1044.6	1176.81		261040	515	524	Orange	true
Staal 01 CB 1v	Stalen Hanne Hendrix KULeuven 10 juli 2015	Staal 01 CB 1	VelosPro3127	CB-2_001	CB-2_001	CB1_072015.fasta	84335.7	1	25	29	36	0.0114	0.39	MFPGEEVQK	K	L	0.997	0	0	22.3	25	22.3	0	1	0	0	2	1080.5	1024.84		139206	20	28	Orange	true
Staal 01 CB 1v	Stalen Hanne Hendrix KULeuven 10 juli 2015	Staal 01 CB 1	VelosPro3127	CB-2_001	CB-2_001	CB1_072015.fasta	84335.7	1	25	29	36	0.0114	0.39	MNNAGRTPATA	R	-	0.997	3.57	0.545	55.6	25	55.6	0	2	0	0	2	1103.53	837.128		515815	744	754	Orange	true
Staal 01 CB 1v	Stalen Hanne Hendrix KULeuven 10 juli 2015	Staal 01 CB 1	VelosPro3127	CB-2_001	CB-2_001	CB1_072015.fasta	84335.7	1	25	29	36	0.0114	0.39	NQPTLEVCR	K	L	0.997	2.43	0.585	35	25	35	0	1	0	0	2	1116.55	1042.82		183932	242	250	Orange	true
Staal 01 CB 1v	Stalen Hanne Hendrix KULeuven 10 juli 2015	Staal 01 CB 1	VelosPro3127	CB-2_001	CB-2_001	CB1_072015.fasta	84335.7	1	25	29	36	0.0114	0.39	QTGLPIR	K	L	0.983	0.765	0.339	7.76	25	7.76	0	1	0	0	2	784.468	1058.81		356378	219	225	Orange	true
Staal 01 CB 1v	Stalen Hanne Hendrix KULeuven 10 juli 2015	Staal 01 CB 1	VelosPro3127	CB-2_001	CB-2_001	CB1_072015.fasta	84335.7	1	25	29	36	0.0114	0.39	SLLDSLNKKR	K	Y	0.997	0	0	36.9	25	30.5	0	1	0	0	2	1173.7	1139.22		110499	420	429	Orange	true
Staal 01 CB 1v	Stalen Hanne Hendrix KULeuven 10 juli 2015	Staal 01 CB 1	VelosPro3127	CB-2_001	CB-2_001	CB1_072015.fasta	84335.7	1	25	29	36	0.0114	0.39	TEQQSTLAR	K	L	0.997	2.72	0.246	44.6	25	34.7	0	1	0	0	2	1033.53	832.166		131862	713	721	Orange	true
Staal 01 CB 1v	Stalen Hanne Hendrix KULeuven 10 juli 2015	Staal 01 CB 1	VelosPro3127	CB-2_001	CB-2_001	CB1_072015.fasta	84335.7	1	25	29	36	0.0114	0.39	VDEWNDYR	K	N	0.997	3.34	0.507	48.2	25	48.2	0	1	0	0	2	1096.47	1129.42		235379	59	66	Orange	true
Staal 01 CB 1v	Stalen Hanne Hendrix KULeuven 10 juli 2015	Staal 01 CB 1	VelosPro3127	CB-2_001	CB-2_001	CB1_072015.fasta	84335.7	1	25	29	36	0.0114	0.39	VSPITWEDK	K	K	0.997	2.77	0.524	33.3	25	30.1	0	2	0	0	2	1074.55	1206.45		379601	112	120	Orange	true
Staal 01 CB 1v	Stalen Hanne Hendrix KULeuven 10 juli 2015	Staal 01 CB 1	VelosPro3127	CB-2_001	CB-2_001	CB1_072015.fasta	84335.7	1	25	29	36	0.0114	0.39	VSPITWEDKK	K	G	0.997	2.75	0.499	35	25	33.3	0	2	0	0	2	1202.64	1100.2		337890	112	121	Orange	true
Staal 01 CB 1v	Stalen Hanne Hendrix KULeuven 10 juli 2015	Staal 01 CB 1	VelosPro3127	CB-2_001	CB-2_001	CB1_072015.fasta	84335.7	1	25	29	36	0.0114	0.39	YAALSEPFLASPDLFK	R	V	0.997	5.25	0.559	76.6	25	68.4	0	1	0	0	2	1768.92	1568.11		382715	96	111	Orange	true
Staal 01 CB 1v	Stalen Hanne Hendrix KULeuven 10 juli 2015	Staal 01 CB 1	VelosPro3127	CB1-3_008	CB1-3_008	CB1_072015.fasta	15960	0.996	1	1	1	0.000317	0.135	IANANSTTLNLGTATTAMAGK	K	Y	0.997	5.65	0.67	106	28.4	106	0	1	0	0	2	2037.03	1170.1		140796	110	130	Orange	true
Staal 02 CB 1v	Stalen Hanne Hendrix KULeuven 10 juli 2015	Staal 02 CB 1	VelosPro3128	CB1-1_004	CB1-1_004	CB1_072015.fasta	43483.7	1	24	34	68	0.0237	0.696	AMVDLHGNPAFISAEHYAGGTTLANGEVGQIDQFR	R	F	0.997	7.19	0.597	56.6	32.6	-24.8	0	0	2	0	2	3687.75	1435.34		535282	251	285	Orange	true
Staal 02 CB 1v	Stalen Hanne Hendrix KULeuven 10 juli 2015	Staal 02 CB 1	VelosPro3128	CB1-1_004	CB1-1_004	CB1_072015.fasta	43483.7	1	24	34	68	0.0237	0.696	DIGAVPGK	K	L	0.997	1.7	0.485	25.8	25	24.2	0	2	0	0	2	756.425	958.848		474317	95	102	Orange	true
Staal 02 CB 1v	Stalen Hanne Hendrix KULeuven 10 juli 2015	Staal 02 CB 1	VelosPro3128	CB1-1_004	CB1-1_004	CB1_072015.fasta	43483.7	1	24	34	68	0.0237	0.696	DIGAVPGKLPVLGENGGR	K	V	0.997	3.24	0.562	45.6	25.1	43.2	0	3	2	0	2	1748.97	1319.5		2796470	95	112	Orange	true
Staal 02 CB 1v	Stalen Hanne Hendrix KULeuven 10 juli 2015	Staal 02 CB 1	VelosPro3128	CB1-1_004	CB1-1_004	CB1_072015.fasta	43483.7	1	24	34	68	0.0237	0.696	DIGAVPGKLPVLGENGGRVNR	K	V	0.989	2.04	0.39	26	26.9	4	0	0	1	0	2	2119.16	1275.75		676261	95	115	Orange	true
Staal 02 CB 1v	Stalen Hanne Hendrix KULeuven 10 juli 2015	Staal 02 CB 1	VelosPro3128	CB1-1_004	CB1-1_004	CB1_072015.fasta	43483.7	1	24	34	68	0.0237	0.696	DSLNFDTDADLLMHINR	R	E	0.997	5.71	0.477	85.4	29.5	81.8	0	1	0	0	2	1989.93	1512.68		258413	139	155	Orange	true
Staal 02 CB 1v	Stalen Hanne Hendrix KULeuven 10 juli 2015	Staal 02 CB 1	VelosPro3128	CB1-1_004	CB1-1_004	CB1_072015.fasta	43483.7	1	24	34	68	0.0237	0.696	ELLTAANQITEDALGIDLINNAGTIR	R	Y	0.997	4.81	0.595	78.5	28.8	78.5	0	1	2	0	2	2739.45	1684.3		4973390	156	181	Orange	true
Staal 02 CB 1v	Stalen Hanne Hendrix KULeuven 10 juli 2015	Staal 02 CB 1	VelosPro3128	CB1-1_004	CB1-1_004	CB1_072015.fasta	43483.7	1	24	34	68	0.0237	0.696	EQFFTQLAHAQSIPPNFGK	K	T	0.997	5.09	0.592	52	28	9.47	0	3	0	0	2	2161.07	1396.75		407983	38	56	Orange	true
Staal 02 CB 1v	Stalen Hanne Hendrix KULeuven 10 juli 2015	Staal 02 CB 1	VelosPro3128	CB1-1_004	CB1-1_004	CB1_072015.fasta	43483.7	1	24	34	68	0.0237	0.696	ESSIGPQIVTAYYQR	R	K	0.997	4.2	0.62	62.7	27.6	62.7	0	5	0	0	2	1711.87	1370.66		7407400	15	29	Orange	true
Staal 02 CB 1v	Stalen Hanne Hendrix KULeuven 10 juli 2015	Staal 02 CB 1	VelosPro3128	CB1-1_004	CB1-1_004	CB1_072015.fasta	43483.7	1	24	34	68	0.0237	0.696	FGFFTEYTR	K	D	0.997	3.28	0.634	57	25	51	0	2	0	0	2	1167.55	1484.86		1991660	130	138	Orange	true
Staal 02 CB 1v	Stalen Hanne Hendrix KULeuven 10 juli 2015	Staal 02 CB 1	VelosPro3128	CB1-1_004	CB1-1_004	CB1_072015.fasta	43483.7	1	24	34	68	0.0237	0.696	FHYMPILDDR	R	N	0.997	3.04	0.344	43.8	25	25.9	0	5	0	0	2	1306.62	1312.06		3158120	61	70	Orange	true
Staal 02 CB 1v	Stalen Hanne Hendrix KULeuven 10 juli 2015	Staal 02 CB 1	VelosPro3128	CB1-1_004	CB1-1_004	CB1_072015.fasta	43483.7	1	24	34	68	0.0237	0.696	FIVNPNMFK	R	W	0.997	3.24	0.394	42.2	25	42.2	0	3	0	0	2	1109.58	1335.48		6487570	286	294	Orange	true
Staal 02 CB 1v	Stalen Hanne Hendrix KULeuven 10 juli 2015	Staal 02 CB 1	VelosPro3128	CB1-1_004	CB1-1_004	CB1_072015.fasta	43483.7	1	24	34	68	0.0237	0.696	IALVMTAAK	R	-	0.997	2.59	0.612	47.6	25	47.6	0	2	0	0	2	933.544	1133.39		995301	383	391	Orange	true
Staal 02 CB 1v	Stalen Hanne Hendrix KULeuven 10 juli 2015	Staal 02 CB 1	VelosPro3128	CB1-1_004	CB1-1_004	CB1_072015.fasta	43483.7	1	24	34	68	0.0237	0.696	IINGNLYGSSK	K	D	0.997	3.28	0.587	61.2	25	0	0	4	0	0	2	1166.61	1098.43		5375320	84	94	Orange	true
Staal 02 CB 1v	Stalen Hanne Hendrix KULeuven 10 juli 2015	Staal 02 CB 1	VelosPro3128	CB1-1_004	CB1-1_004	CB1_072015.fasta	43483.7	1	24	34	68	0.0237	0.696	KALEELR	R	K	0.988	2.29	0.394	40.5	25	39.8	0	1	0	0	2	858.504	935.499		1268510	30	36	Orange	true
Staal 02 CB 1v	Stalen Hanne Hendrix KULeuven 10 juli 2015	Staal 02 CB 1	VelosPro3128	CB1-1_004	CB1-1_004	CB1_072015.fasta	43483.7	1	24	34	68	0.0237	0.696	KEQFFTQLAHAQSIPPNFGK	R	T	0.997	4.76	0.517	42.5	30.6	42.5	0	0	5	0	2	2288.18	1356.11		3717720	37	56	Orange	true
Staal 02 CB 1v	Stalen Hanne Hendrix KULeuven 10 juli 2015	Staal 02 CB 1	VelosPro3128	CB1-1_004	CB1-1_004	CB1_072015.fasta	43483.7	1	24	34	68	0.0237	0.696	KPGDNLDR	K	L	0.997	2.61	0.463	27.4	25	23	0	2	0	0	2	914.469	800.492		318790	350	357	Orange	true
Staal 02 CB 1v	Stalen Hanne Hendrix KULeuven 10 juli 2015	Staal 02 CB 1	VelosPro3128	CB1-1_004	CB1-1_004	CB1_072015.fasta	43483.7	1	24	34	68	0.0237	0.696	LDPYGETGFISIR	R	W	0.997	3.23	0.429	27	25	25.4	0	1	0	0	2	1467.75	1420.51		656519	358	370	Orange	true
Staal 02 CB 1v	Stalen Hanne Hendrix KULeuven 10 juli 2015	Staal 02 CB 1	VelosPro3128	CB1-1_004	CB1-1_004	CB1_072015.fasta	43483.7	1	24	34	68	0.0237	0.696	LELEGTFEK	R	F	0.997	2.78	0.591	64.4	25	60.8	0	2	0	0	2	1065.55	1238.62		4288370	121	129	Orange	true
Staal 02 CB 1v	Stalen Hanne Hendrix KULeuven 10 juli 2015	Staal 02 CB 1	VelosPro3128	CB1-1_004	CB1-1_004	CB1_072015.fasta	43483.7	1	24	34	68	0.0237	0.696	LPVLGENGGR	K	V	0.997	2.4	0.596	47.8	25	47.8	0	1	0	0	2	1011.56	1147.11		677788	103	112	Orange	true
Staal 02 CB 1v	Stalen Hanne Hendrix KULeuven 10 juli 2015	Staal 02 CB 1	VelosPro3128	CB1-1_004	CB1-1_004	CB1_072015.fasta	43483.7	1	24	34	68	0.0237	0.696	LSIDLDNNR	R	T	0.997	3.02	0.413	54.3	25	47.6	0	2	0	0	2	1059.54	1198.88		5144250	206	214	Orange	true
Staal 02 CB 1v	Stalen Hanne Hendrix KULeuven 10 juli 2015	Staal 02 CB 1	VelosPro3128	CB1-1_004	CB1-1_004	CB1_072015.fasta	43483.7	1	24	34	68	0.0237	0.696	LSIDLDNNRTPK	R	H	0.997	3.26	0.342	39.5	25	30.7	0	1	1	0	2	1385.74	1143.69		1430110	206	217	Orange	true
Staal 02 CB 1v	Stalen Hanne Hendrix KULeuven 10 juli 2015	Staal 02 CB 1	VelosPro3128	CB1-1_004	CB1-1_004	CB1_072015.fasta	43483.7	1	24	34	68	0.0237	0.696	NVNDEGIDATGAK	R	I	0.997	4.23	0.671	67.6	25	65.2	0	6	0	0	2	1303.61	989.975		5156710	71	83	Orange	true
Staal 02 CB 1v	Stalen Hanne Hendrix KULeuven 10 juli 2015	Staal 02 CB 1	VelosPro3128	CB1-1_004	CB1-1_004	CB1_072015.fasta	43483.7	1	24	34	68	0.0237	0.696	SELGQNDIVTYVDLMR	R	L	0.997	5.69	0.653	81.6	29.2	81.6	0	3	0	0	2	1868.91	1405.75		1521080	190	205	Orange	true
Staal 02 CB 1v	Stalen Hanne Hendrix KULeuven 10 juli 2015	Staal 02 CB 1	VelosPro3128	CB1-1_004	CB1-1_004	CB1_072015.fasta	43483.7	1	24	34	68	0.0237	0.696	YAYIGSELIPTLR	R	A	0.997	3.93	0.65	76.7	25	75.5	0	5	0	0	2	1495.82	1506.39		4921080	238	250	Orange	true
Staal 02 CB 1v	Stalen Hanne Hendrix KULeuven 10 juli 2015	Staal 02 CB 1	VelosPro3128	CB1-1_002	CB1-1_002	CB1_072015.fasta	104969	1	5	5	7	0.00244	0.0799	ASAEASAQSAAESK	K	E	0.997	4.4	0.61	99.7	25.5	94	0	1	0	0	2	1307.61	891.446		397345	53	66	Orange	true
Staal 02 CB 1v	Stalen Hanne Hendrix KULeuven 10 juli 2015	Staal 02 CB 1	VelosPro3128	CB1-1_002	CB1-1_002	CB1_072015.fasta	104969	1	5	5	7	0.00244	0.0799	AVPVGSTPETSGGVGVGAWISVGDAALR	K	S	0.997	3.76	0.631	31.5	25	31.5	0	2	0	0	2	2611.34	1564.26		125375	253	280	Orange	true
Staal 02 CB 1v	Stalen Hanne Hendrix KULeuven 10 juli 2015	Staal 02 CB 1	VelosPro3128	CB1-1_002	CB1-1_002	CB1_072015.fasta	104969	1	5	5	7	0.00244	0.0799	EGQLQGYVDESK	K	N	0.997	3.72	0.477	52.7	25	52.7	0	1	0	0	2	1352.63	1096.05		152311	34	45	Orange	true
Staal 02 CB 1v	Stalen Hanne Hendrix KULeuven 10 juli 2015	Staal 02 CB 1	VelosPro3128	CB1-1_002	CB1-1_002	CB1_072015.fasta	104969	1	5	5	7	0.00244	0.0799	TLAHQFLGGALAR	K	R	0.997	2.81	0.454	35.3	25	35.3	0	1	0	0	2	1354.76	1279.16		117051	618	630	Orange	true
Staal 02 CB 1v	Stalen Hanne Hendrix KULeuven 10 juli 2015	Staal 02 CB 1	VelosPro3128	CB1-1_002	CB1-1_002	CB1_072015.fasta	104969	1	5	5	7	0.00244	0.0799	VFSIQNGDNVR	R	S	0.997	3.02	0.474	50.3	25	46.5	0	2	0	0	2	1248.63	1149.49		321428	637	647	Orange	true
Staal 02 CB 1v	Stalen Hanne Hendrix KULeuven 10 juli 2015	Staal 02 CB 1	VelosPro3128	CB-2_003	CB-2_003	CB1_072015.fasta	43186.7	1	3	3	3	0.00104	0.117	ADQSFNQGIQK	R	Q	0.997	3.31	0.4	45	25	34.6	0	1	0	0	2	1235.6	978.135		174929	174	184	Orange	true
Staal 02 CB 1v	Stalen Hanne Hendrix KULeuven 10 juli 2015	Staal 02 CB 1	VelosPro3128	CB-2_003	CB-2_003	CB1_072015.fasta	43186.7	1	3	3	3	0.00104	0.117	ENPLNSPGTDSASTAAK	K	I	0.997	3.56	0.622	42.1	25.7	42.1	0	1	0	0	2	1659.78	1002.66		93332.7	251	267	Orange	true
Staal 02 CB 1v	Stalen Hanne Hendrix KULeuven 10 juli 2015	Staal 02 CB 1	VelosPro3128	CB-2_003	CB-2_003	CB1_072015.fasta	43186.7	1	3	3	3	0.00104	0.117	TLTGANADAITSSGEAATK	K	E	0.997	6.61	0.683	91.6	28	91.6	0	1	0	0	2	1778.88	1103.5		100885	221	239	Orange	true
Staal 02 CB 1v	Stalen Hanne Hendrix KULeuven 10 juli 2015	Staal 02 CB 1	VelosPro3128	CB-2_001	CB-2_001	CB1_072015.fasta	84335.7	1	14	15	23	0.00801	0.239	AAVDEGTVVLR	R	T	0.997	3.39	0.497	69.4	25	69	0	2	0	0	2	1129.62	1145.98		420656	150	160	Orange	true
Staal 02 CB 1v	Stalen Hanne Hendrix KULeuven 10 juli 2015	Staal 02 CB 1	VelosPro3128	CB-2_001	CB-2_001	CB1_072015.fasta	84335.7	1	14	15	23	0.00801	0.239	AFANTGLDGDSLGGTATAVR	K	G	0.997	6.67	0.606	125	28.7	124	0	2	0	0	2	1893.93	1259.5		429167	479	498	Orange	true
Staal 02 CB 1v	Stalen Hanne Hendrix KULeuven 10 juli 2015	Staal 02 CB 1	VelosPro3128	CB-2_001	CB-2_001	CB1_072015.fasta	84335.7	1	14	15	23	0.00801	0.239	ANFVIYAFETSLAELK	K	S	0.997	6.2	0.619	91.1	27.7	87.4	0	1	0	0	2	1815.95	1812.34		69740	267	282	Orange	true
Staal 02 CB 1v	Stalen Hanne Hendrix KULeuven 10 juli 2015	Staal 02 CB 1	VelosPro3128	CB-2_001	CB-2_001	CB1_072015.fasta	84335.7	1	14	15	23	0.00801	0.239	AVYGEPDGELLK	K	D	0.997	2.52	0.398	27.4	25	27.4	0	2	0	0	2	1290.66	1225.19		347497	379	390	Orange	true
Staal 02 CB 1v	Stalen Hanne Hendrix KULeuven 10 juli 2015	Staal 02 CB 1	VelosPro3128	CB-2_001	CB-2_001	CB1_072015.fasta	84335.7	1	14	15	23	0.00801	0.239	DNQDIAGAVTR	K	G	0.997	4.26	0.614	78.4	25	69.7	0	1	0	0	2	1159.57	1032.32		330549	391	401	Orange	true
Staal 02 CB 1v	Stalen Hanne Hendrix KULeuven 10 juli 2015	Staal 02 CB 1	VelosPro3128	CB-2_001	CB-2_001	CB1_072015.fasta	84335.7	1	14	15	23	0.00801	0.239	LEENPFPGGELPFTIVQYLPVR	R	K	0.997	4	0.553	75.2	27.4	75.2	0	1	0	0	2	2515.32	1762.81		22383.1	356	377	Orange	true
Staal 02 CB 1v	Stalen Hanne Hendrix KULeuven 10 juli 2015	Staal 02 CB 1	VelosPro3128	CB-2_001	CB-2_001	CB1_072015.fasta	84335.7	1	14	15	23	0.00801	0.239	LNVSSESPLSAPNFTANSAPDFQPAGK	K	S	0.997	4.78	0.57	51	30.9	11.9	0	1	0	0	2	2747.32	1387.04		50483.1	293	319	Orange	true
Staal 02 CB 1v	Stalen Hanne Hendrix KULeuven 10 juli 2015	Staal 02 CB 1	VelosPro3128	CB-2_001	CB-2_001	CB1_072015.fasta	84335.7	1	14	15	23	0.00801	0.239	MFPGEEVQK	K	L	0.997	2.26	0.578	22.5	25	22.5	0	3	0	0	2	1080.5	1025.2		617481	20	28	Orange	true
Staal 02 CB 1v	Stalen Hanne Hendrix KULeuven 10 juli 2015	Staal 02 CB 1	VelosPro3128	CB-2_001	CB-2_001	CB1_072015.fasta	84335.7	1	14	15	23	0.00801	0.239	NQPTLEVCR	K	L	0.997	2.32	0.23	27.3	25	16.9	0	2	0	0	2	1116.55	1047.76		575611	242	250	Orange	true
Staal 02 CB 1v	Stalen Hanne Hendrix KULeuven 10 juli 2015	Staal 02 CB 1	VelosPro3128	CB-2_001	CB-2_001	CB1_072015.fasta	84335.7	1	14	15	23	0.00801	0.239	VAFIDEYVR	R	A	0.997	3.41	0.583	52.6	25	49	0	2	0	0	2	1111.58	1362.67		581738	141	149	Orange	true
Staal 02 CB 1v	Stalen Hanne Hendrix KULeuven 10 juli 2015	Staal 02 CB 1	VelosPro3128	CB-2_001	CB-2_001	CB1_072015.fasta	84335.7	1	14	15	23	0.00801	0.239	VDEWNDYR	K	N	0.997	3.22	0.423	44.4	25	44.4	0	1	0	0	2	1096.47	1132.52		239709	59	66	Orange	true
Staal 02 CB 1v	Stalen Hanne Hendrix KULeuven 10 juli 2015	Staal 02 CB 1	VelosPro3128	CB-2_001	CB-2_001	CB1_072015.fasta	84335.7	1	14	15	23	0.00801	0.239	VSPITWEDK	K	K	0.997	2.44	0.467	27.9	25	25.4	0	2	0	0	2	1074.55	1211.26		426520	112	120	Orange	true
Staal 02 CB 1v	Stalen Hanne Hendrix KULeuven 10 juli 2015	Staal 02 CB 1	VelosPro3128	CB-2_001	CB-2_001	CB1_072015.fasta	84335.7	1	14	15	23	0.00801	0.239	VSPITWEDKK	K	G	0.997	2.89	0.439	27.8	25	25.7	0	2	0	0	2	1202.64	1100.05		377949	112	121	Orange	true
Staal 02 CB 1v	Stalen Hanne Hendrix KULeuven 10 juli 2015	Staal 02 CB 1	VelosPro3128	CB-2_001	CB-2_001	CB1_072015.fasta	84335.7	1	14	15	23	0.00801	0.239	YAALSEPFLASPDLFK	R	V	0.997	4.69	0.535	70.3	25	58.6	0	1	0	0	2	1768.92	1576.4		260809	96	111	Orange	true
Staal 02 CB 1v	Stalen Hanne Hendrix KULeuven 10 juli 2015	Staal 02 CB 1	VelosPro3128	CB1-3_008	CB1-3_008	CB1_072015.fasta	15960	1	1	2	3	0.00104	0.135	IANANSTTLNLGTATTAMAGK	K	Y	0.997	6.44	0.615	109	29.2	109	0	3	0	0	2	2021.03	1284.58		347254	110	130	Orange	true
Staal 03 CB 1v	Stalen Hanne Hendrix KULeuven 10 juli 2015	Staal 03 CB 1	VelosPro3129	CB1-1_004	CB1-1_004	CB1_072015.fasta	43483.7	1	28	38	75	0.0288	0.745	ALEELRK	K	E	0.988	2.2	0.362	40.2	25	40.2	0	1	0	0	2	858.504	904.215		620509	31	37	Orange	true
Staal 03 CB 1v	Stalen Hanne Hendrix KULeuven 10 juli 2015	Staal 03 CB 1	VelosPro3129	CB1-1_004	CB1-1_004	CB1_072015.fasta	43483.7	1	28	38	75	0.0288	0.745	AMVDLHGNPAFISAEHYAGGTTLANGEVGQIDQFR	R	F	0.997	7.31	0.674	77.6	33	-1.33	0	0	2	0	2	3703.74	1414.4		231884	251	285	Orange	true
Staal 03 CB 1v	Stalen Hanne Hendrix KULeuven 10 juli 2015	Staal 03 CB 1	VelosPro3129	CB1-1_004	CB1-1_004	CB1_072015.fasta	43483.7	1	28	38	75	0.0288	0.745	DIGAVPGK	K	L	0.997	1.78	0.368	21.9	25	21.9	0	1	0	0	2	756.425	978.376		196312	95	102	Orange	true
Staal 03 CB 1v	Stalen Hanne Hendrix KULeuven 10 juli 2015	Staal 03 CB 1	VelosPro3129	CB1-1_004	CB1-1_004	CB1_072015.fasta	43483.7	1	28	38	75	0.0288	0.745	DIGAVPGKLPVLGENGGR	K	V	0.997	3.46	0.651	35.5	25	35.5	0	3	0	0	2	1748.97	1323.68		848699	95	112	Orange	true
Staal 03 CB 1v	Stalen Hanne Hendrix KULeuven 10 juli 2015	Staal 03 CB 1	VelosPro3129	CB1-1_004	CB1-1_004	CB1_072015.fasta	43483.7	1	28	38	75	0.0288	0.745	DSLNFDTDADLLMHINR	R	E	0.997	6.05	0.662	105	29.4	105	0	3	0	0	2	1989.93	1505.87		489501	139	155	Orange	true
Staal 03 CB 1v	Stalen Hanne Hendrix KULeuven 10 juli 2015	Staal 03 CB 1	VelosPro3129	CB1-1_004	CB1-1_004	CB1_072015.fasta	43483.7	1	28	38	75	0.0288	0.745	ELLTAANQITEDALGIDLINNAGTIR	R	Y	0.997	5.66	0.647	116	29.2	116	0	2	0	0	2	2739.45	1683.01		156148	156	181	Orange	true
Staal 03 CB 1v	Stalen Hanne Hendrix KULeuven 10 juli 2015	Staal 03 CB 1	VelosPro3129	CB1-1_004	CB1-1_004	CB1_072015.fasta	43483.7	1	28	38	75	0.0288	0.745	EQFFTQLAHAQSIPPNFGK	K	T	0.997	4.73	0.533	56.1	28.7	55.1	0	1	0	0	2	2160.09	1424.38		111552	38	56	Orange	true
Staal 03 CB 1v	Stalen Hanne Hendrix KULeuven 10 juli 2015	Staal 03 CB 1	VelosPro3129	CB1-1_004	CB1-1_004	CB1_072015.fasta	43483.7	1	28	38	75	0.0288	0.745	ESSIGPQIVTAYYQR	R	K	0.997	5.23	0.482	61.4	28.9	61.4	0	3	1	0	2	1711.87	1359.01		3149470	15	29	Orange	true
Staal 03 CB 1v	Stalen Hanne Hendrix KULeuven 10 juli 2015	Staal 03 CB 1	VelosPro3129	CB1-1_004	CB1-1_004	CB1_072015.fasta	43483.7	1	28	38	75	0.0288	0.745	FEINHKKPGDNLDR	K	L	0.997	3.64	0.553	40	27.3	39.1	0	1	0	0	2	1682.86	949.292		112341	344	357	Orange	true
Staal 03 CB 1v	Stalen Hanne Hendrix KULeuven 10 juli 2015	Staal 03 CB 1	VelosPro3129	CB1-1_004	CB1-1_004	CB1_072015.fasta	43483.7	1	28	38	75	0.0288	0.745	FGFFTEYTR	K	D	0.997	3.45	0.648	47.8	25	47.8	0	3	0	0	2	1167.55	1474.12		9110670	130	138	Orange	true
Staal 03 CB 1v	Stalen Hanne Hendrix KULeuven 10 juli 2015	Staal 03 CB 1	VelosPro3129	CB1-1_004	CB1-1_004	CB1_072015.fasta	43483.7	1	28	38	75	0.0288	0.745	FHYMPILDDR	R	N	0.997	2.89	0.296	42.2	25	26.7	0	4	0	0	2	1306.62	1321.25		5025320	61	70	Orange	true
Staal 03 CB 1v	Stalen Hanne Hendrix KULeuven 10 juli 2015	Staal 03 CB 1	VelosPro3129	CB1-1_004	CB1-1_004	CB1_072015.fasta	43483.7	1	28	38	75	0.0288	0.745	FIVNPNMFK	R	W	0.997	2.64	0.452	28.5	25	28.5	0	4	0	0	2	1125.58	1329.99		5412930	286	294	Orange	true
Staal 03 CB 1v	Stalen Hanne Hendrix KULeuven 10 juli 2015	Staal 03 CB 1	VelosPro3129	CB1-1_004	CB1-1_004	CB1_072015.fasta	43483.7	1	28	38	75	0.0288	0.745	IALVMTAAK	R	-	0.997	2.67	0.557	61.1	25	61.1	0	2	0	0	2	933.544	1142.83		629703	383	391	Orange	true
Staal 03 CB 1v	Stalen Hanne Hendrix KULeuven 10 juli 2015	Staal 03 CB 1	VelosPro3129	CB1-1_004	CB1-1_004	CB1_072015.fasta	43483.7	1	28	38	75	0.0288	0.745	IINGNLYGSSK	K	D	0.997	3.36	0.531	58.1	25	0	0	5	0	0	2	1166.61	1090.92		3295660	84	94	Orange	true
Staal 03 CB 1v	Stalen Hanne Hendrix KULeuven 10 juli 2015	Staal 03 CB 1	VelosPro3129	CB1-1_004	CB1-1_004	CB1_072015.fasta	43483.7	1	28	38	75	0.0288	0.745	KALEELR	R	K	0.988	2.55	0.412	40.7	25	40.7	0	2	0	0	2	858.504	934.84		6570160	30	36	Orange	true
Staal 03 CB 1v	Stalen Hanne Hendrix KULeuven 10 juli 2015	Staal 03 CB 1	VelosPro3129	CB1-1_004	CB1-1_004	CB1_072015.fasta	43483.7	1	28	38	75	0.0288	0.745	KEQFFTQLAHAQSIPPNFGK	R	T	0.997	3.91	0.525	38.8	28.4	38.8	0	0	3	0	2	2288.18	1386.4		1109160	37	56	Orange	true
Staal 03 CB 1v	Stalen Hanne Hendrix KULeuven 10 juli 2015	Staal 03 CB 1	VelosPro3129	CB1-1_004	CB1-1_004	CB1_072015.fasta	43483.7	1	28	38	75	0.0288	0.745	KPGDNLDR	K	L	0.997	2.15	0.413	23.5	25	23.5	0	1	0	0	2	914.469	797.537		54210.1	350	357	Orange	true
Staal 03 CB 1v	Stalen Hanne Hendrix KULeuven 10 juli 2015	Staal 03 CB 1	VelosPro3129	CB1-1_004	CB1-1_004	CB1_072015.fasta	43483.7	1	28	38	75	0.0288	0.745	LDPYGETGFISIR	R	W	0.997	4.08	0.57	77.7	25.6	75.1	0	2	0	0	2	1467.75	1429.5		433380	358	370	Orange	true
Staal 03 CB 1v	Stalen Hanne Hendrix KULeuven 10 juli 2015	Staal 03 CB 1	VelosPro3129	CB1-1_004	CB1-1_004	CB1_072015.fasta	43483.7	1	28	38	75	0.0288	0.745	LELEGTFEK	R	F	0.997	3.04	0.6	46.4	25	43.2	0	2	0	0	2	1065.55	1229.17		2162860	121	129	Orange	true
Staal 03 CB 1v	Stalen Hanne Hendrix KULeuven 10 juli 2015	Staal 03 CB 1	VelosPro3129	CB1-1_004	CB1-1_004	CB1_072015.fasta	43483.7	1	28	38	75	0.0288	0.745	LPVLGENGGR	K	V	0.997	2.53	0.538	37.1	25	37.1	0	2	0	0	2	1011.56	1143.21		2703320	103	112	Orange	true
Staal 03 CB 1v	Stalen Hanne Hendrix KULeuven 10 juli 2015	Staal 03 CB 1	VelosPro3129	CB1-1_004	CB1-1_004	CB1_072015.fasta	43483.7	1	28	38	75	0.0288	0.745	LPVLGENGGRVNR	K	V	0.997	2.8	0.427	26.1	25	26.1	0	1	0	0	2	1380.77	1073.98		131295	103	115	Orange	true
Staal 03 CB 1v	Stalen Hanne Hendrix KULeuven 10 juli 2015	Staal 03 CB 1	VelosPro3129	CB1-1_004	CB1-1_004	CB1_072015.fasta	43483.7	1	28	38	75	0.0288	0.745	LSIDLDNNR	R	T	0.997	2.97	0.422	49	25	45.8	0	1	0	0	2	1059.54	1193.16		2282760	206	214	Orange	true
Staal 03 CB 1v	Stalen Hanne Hendrix KULeuven 10 juli 2015	Staal 03 CB 1	VelosPro3129	CB1-1_004	CB1-1_004	CB1_072015.fasta	43483.7	1	28	38	75	0.0288	0.745	LSIDLDNNRTPK	R	H	0.997	3.42	0.391	48.5	25	42.2	0	4	0	0	2	1385.74	1156.81		1616320	206	217	Orange	true
Staal 03 CB 1v	Stalen Hanne Hendrix KULeuven 10 juli 2015	Staal 03 CB 1	VelosPro3129	CB1-1_004	CB1-1_004	CB1_072015.fasta	43483.7	1	28	38	75	0.0288	0.745	NVNDEGIDATGAK	R	I	0.997	4.57	0.652	70.1	25	66.5	0	7	0	0	2	1303.61	963.782		2208410000000	71	83	Orange	true
Staal 03 CB 1v	Stalen Hanne Hendrix KULeuven 10 juli 2015	Staal 03 CB 1	VelosPro3129	CB1-1_004	CB1-1_004	CB1_072015.fasta	43483.7	1	28	38	75	0.0288	0.745	SELGQNDIVTYVDLMR	R	L	0.997	5.73	0.656	79.4	29.1	79.4	0	5	0	0	2	1868.91	1430.71		864658	190	205	Orange	true
Staal 03 CB 1v	Stalen Hanne Hendrix KULeuven 10 juli 2015	Staal 03 CB 1	VelosPro3129	CB1-1_004	CB1-1_004	CB1_072015.fasta	43483.7	1	28	38	75	0.0288	0.745	VGVTRLELEGTFEK	R	F	0.997	3.78	0.605	70.5	25	70.5	0	4	0	0	2	1577.85	1279.41		460431	116	129	Orange	true
Staal 03 CB 1v	Stalen Hanne Hendrix KULeuven 10 juli 2015	Staal 03 CB 1	VelosPro3129	CB1-1_004	CB1-1_004	CB1_072015.fasta	43483.7	1	28	38	75	0.0288	0.745	YAGEATQR	R	S	0.997	2.89	0.603	43.6	25	43.6	0	1	0	0	2	895.427	782.107		169521	182	189	Orange	true
Staal 03 CB 1v	Stalen Hanne Hendrix KULeuven 10 juli 2015	Staal 03 CB 1	VelosPro3129	CB1-1_004	CB1-1_004	CB1_072015.fasta	43483.7	1	28	38	75	0.0288	0.745	YAYIGSELIPTLR	R	A	0.997	4.15	0.549	74	25	69.4	0	4	0	0	2	1495.82	1524.9		3730260	238	250	Orange	true
Staal 03 CB 1v	Stalen Hanne Hendrix KULeuven 10 juli 2015	Staal 03 CB 1	VelosPro3129	CB1-1_002	CB1-1_002	CB1_072015.fasta	104969	1	3	3	3	0.00115	0.042	ASAEASAQSAAESK	K	E	0.997	4.83	0.673	89.3	25	75.9	0	1	0	0	2	1307.61	885.912		210158	53	66	Orange	true
Staal 03 CB 1v	Stalen Hanne Hendrix KULeuven 10 juli 2015	Staal 03 CB 1	VelosPro3129	CB1-1_002	CB1-1_002	CB1_072015.fasta	104969	1	3	3	3	0.00115	0.042	EGQLQGYVDESK	K	N	0.997	3.81	0.583	49.5	25	49.5	0	1	0	0	2	1352.63	1087.55		115178	34	45	Orange	true
Staal 03 CB 1v	Stalen Hanne Hendrix KULeuven 10 juli 2015	Staal 03 CB 1	VelosPro3129	CB1-1_002	CB1-1_002	CB1_072015.fasta	104969	1	3	3	3	0.00115	0.042	LLANSSIGFYNELFR	K	E	0.997	5.31	0.573	75.7	28.2	75.2	0	1	0	0	2	1743.91	1592.21		127239	595	609	Orange	true
Staal 03 CB 1v	Stalen Hanne Hendrix KULeuven 10 juli 2015	Staal 03 CB 1	VelosPro3129	CB-2_005	CB-2_005	CB1_072015.fasta	27043.7	0.999	2	2	2	0.000769	0.186	IKNGAPTSDTDGTVVGDQTS	R	-	0.997	5.29	0.672	63.1	30.6	63.1	0	1	0	0	2	1962.93	986.906		79176.1	228	247	Orange	true
Staal 03 CB 1v	Stalen Hanne Hendrix KULeuven 10 juli 2015	Staal 03 CB 1	VelosPro3129	CB-2_005	CB-2_005	CB1_072015.fasta	27043.7	0.999	2	2	2	0.000769	0.186	TVVNLQDLIVTQANSQPEYGEEILAR	R	I	0.997	6.54	0.631	61.6	32.2	61	0	0	1	0	2	2900.5	1574.46		49176.3	106	131	Orange	true
Staal 03 CB 1v	Stalen Hanne Hendrix KULeuven 10 juli 2015	Staal 03 CB 1	VelosPro3129	CB-2_001	CB-2_001	CB1_072015.fasta	84335.7	1	14	14	19	0.00731	0.206	AAVDEGTVVLR	R	T	0.997	3.36	0.518	75.8	25	73.3	0	1	0	0	2	1129.62	1142.11		315622	150	160	Orange	true
Staal 03 CB 1v	Stalen Hanne Hendrix KULeuven 10 juli 2015	Staal 03 CB 1	VelosPro3129	CB-2_001	CB-2_001	CB1_072015.fasta	84335.7	1	14	14	19	0.00731	0.206	AFANTGLDGDSLGGTATAVR	K	G	0.997	6.23	0.647	129	28.8	129	0	2	0	0	2	1893.93	1249.82		433664	479	498	Orange	true
Staal 03 CB 1v	Stalen Hanne Hendrix KULeuven 10 juli 2015	Staal 03 CB 1	VelosPro3129	CB-2_001	CB-2_001	CB1_072015.fasta	84335.7	1	14	14	19	0.00731	0.206	ANFVIYAFETSLAELK	K	S	0.997	6.25	0.586	103	27.4	103	0	2	0	0	2	1815.95	1807.04		75930.8	267	282	Orange	true
Staal 03 CB 1v	Stalen Hanne Hendrix KULeuven 10 juli 2015	Staal 03 CB 1	VelosPro3129	CB-2_001	CB-2_001	CB1_072015.fasta	84335.7	1	14	14	19	0.00731	0.206	ANFVIYAFETSLAELKSEGR	K	Y	0.997	3.63	0.542	34.4	32.4	34.4	0	0	1	0	2	2245.15	1735.64		107828	267	286	Orange	true
Staal 03 CB 1v	Stalen Hanne Hendrix KULeuven 10 juli 2015	Staal 03 CB 1	VelosPro3129	CB-2_001	CB-2_001	CB1_072015.fasta	84335.7	1	14	14	19	0.00731	0.206	DNQDIAGAVTR	K	G	0.997	4.24	0.593	81.4	25	70.1	0	2	0	0	2	1159.57	1024.3		298566	391	401	Orange	true
Staal 03 CB 1v	Stalen Hanne Hendrix KULeuven 10 juli 2015	Staal 03 CB 1	VelosPro3129	CB-2_001	CB-2_001	CB1_072015.fasta	84335.7	1	14	14	19	0.00731	0.206	GAVQNELLLNMQFTNK	K	M	0.997	5.78	0.598	81.5	27	81.5	0	1	0	0	2	1819.94	1462.4		105820	122	137	Orange	true
Staal 03 CB 1v	Stalen Hanne Hendrix KULeuven 10 juli 2015	Staal 03 CB 1	VelosPro3129	CB-2_001	CB-2_001	CB1_072015.fasta	84335.7	1	14	14	19	0.00731	0.206	LQHNLSLLQQHAK	R	S	0.997	3.94	0.68	64.3	25	64.3	0	1	0	0	2	1529.85	1068.41		91705.3	722	734	Orange	true
Staal 03 CB 1v	Stalen Hanne Hendrix KULeuven 10 juli 2015	Staal 03 CB 1	VelosPro3129	CB-2_001	CB-2_001	CB1_072015.fasta	84335.7	1	14	14	19	0.00731	0.206	LSTGLVEVAR	R	K	0.997	3.07	0.538	74.8	25	61.4	0	1	0	0	2	1044.6	1174.82		139570	515	524	Orange	true
Staal 03 CB 1v	Stalen Hanne Hendrix KULeuven 10 juli 2015	Staal 03 CB 1	VelosPro3129	CB-2_001	CB-2_001	CB1_072015.fasta	84335.7	1	14	14	19	0.00731	0.206	MFPGEEVQK	K	L	0.993	2.4	0.435	13.7	25	6.75	0	2	0	0	2	1064.51	1071.04		309962	20	28	Orange	true
Staal 03 CB 1v	Stalen Hanne Hendrix KULeuven 10 juli 2015	Staal 03 CB 1	VelosPro3129	CB-2_001	CB-2_001	CB1_072015.fasta	84335.7	1	14	14	19	0.00731	0.206	NQPTLEVCR	K	L	0.997	2.14	0.322	29.3	25	29.3	0	1	0	0	2	1116.55	1040.77		176155	242	250	Orange	true
Staal 03 CB 1v	Stalen Hanne Hendrix KULeuven 10 juli 2015	Staal 03 CB 1	VelosPro3129	CB-2_001	CB-2_001	CB1_072015.fasta	84335.7	1	14	14	19	0.00731	0.206	VSPITWEDK	K	K	0.997	1.9	0.306	22.6	25	21.1	0	1	0	0	2	1074.55	1200.79		222347	112	120	Orange	true
Staal 03 CB 1v	Stalen Hanne Hendrix KULeuven 10 juli 2015	Staal 03 CB 1	VelosPro3129	CB-2_001	CB-2_001	CB1_072015.fasta	84335.7	1	14	14	19	0.00731	0.206	VSPITWEDKK	K	G	0.997	2.29	0.512	29.7	25	29.7	0	1	0	0	2	1202.64	1097.43		121933	112	121	Orange	true
Staal 03 CB 1v	Stalen Hanne Hendrix KULeuven 10 juli 2015	Staal 03 CB 1	VelosPro3129	CB-2_001	CB-2_001	CB1_072015.fasta	84335.7	1	14	14	19	0.00731	0.206	VTEDEFVPVR	R	R	0.997	3.16	0.455	42.4	25	38.5	0	2	0	0	2	1190.61	1205.43		254548	542	551	Orange	true
Staal 03 CB 1v	Stalen Hanne Hendrix KULeuven 10 juli 2015	Staal 03 CB 1	VelosPro3129	CB-2_001	CB-2_001	CB1_072015.fasta	84335.7	1	14	14	19	0.00731	0.206	YAALSEPFLASPDLFK	R	V	0.997	4.57	0.514	79.8	25.3	71.9	0	1	0	0	2	1768.92	1574.32		153532	96	111	Orange	true
Staal 03 CB 1v	Stalen Hanne Hendrix KULeuven 10 juli 2015	Staal 03 CB 1	VelosPro3129	CB-2_003	CB-2_003	CB1_072015.fasta	43186.7	1	6	6	8	0.00308	0.239	ADQSFNQGIQK	R	Q	0.997	3.68	0.509	41.8	25	41.2	0	2	0	0	2	1235.6	975.068		290385	174	184	Orange	true
Staal 03 CB 1v	Stalen Hanne Hendrix KULeuven 10 juli 2015	Staal 03 CB 1	VelosPro3129	CB-2_003	CB-2_003	CB1_072015.fasta	43186.7	1	6	6	8	0.00308	0.239	AQQLAPVNFGDSNQLLR	R	A	0.997	4.92	0.56	31.5	28	-8.54	0	1	0	0	2	1872.95	1389.81		54561.5	19	35	Orange	true
Staal 03 CB 1v	Stalen Hanne Hendrix KULeuven 10 juli 2015	Staal 03 CB 1	VelosPro3129	CB-2_003	CB-2_003	CB1_072015.fasta	43186.7	1	6	6	8	0.00308	0.239	ENPLNSPGTDSASTAAK	K	I	0.997	4.14	0.644	40.6	25.9	40.6	0	2	0	0	2	1659.78	992.135		126424	251	267	Orange	true
Staal 03 CB 1v	Stalen Hanne Hendrix KULeuven 10 juli 2015	Staal 03 CB 1	VelosPro3129	CB-2_003	CB-2_003	CB1_072015.fasta	43186.7	1	6	6	8	0.00308	0.239	LGNTQAQINQR	R	R	0.997	2.66	0.511	58	25	58	0	1	0	0	2	1242.65	905.547		146594	353	363	Orange	true
Staal 03 CB 1v	Stalen Hanne Hendrix KULeuven 10 juli 2015	Staal 03 CB 1	VelosPro3129	CB-2_003	CB-2_003	CB1_072015.fasta	43186.7	1	6	6	8	0.00308	0.239	NTANAVNLLTGAQSTDELVQR	R	Q	0.997	5.89	0.579	66.5	27	-11.3	0	1	0	0	2	2216.12	1389.47		47174	63	83	Orange	true
Staal 03 CB 1v	Stalen Hanne Hendrix KULeuven 10 juli 2015	Staal 03 CB 1	VelosPro3129	CB-2_003	CB-2_003	CB1_072015.fasta	43186.7	1	6	6	8	0.00308	0.239	TLTGANADAITSSGEAATK	K	E	0.997	6.66	0.679	107	28	107	0	1	0	0	2	1778.88	1099.09		67387	221	239	Orange	true
Staal 03 CB 1v	Stalen Hanne Hendrix KULeuven 10 juli 2015	Staal 03 CB 1	VelosPro3129	CB1-3_008	CB1-3_008	CB1_072015.fasta	15960	1	3	3	4	0.00154	0.381	AFTDAQTFELSIAGSGGVAPYSVEWYK	K	D	0.997	5.54	0.644	69.2	31.5	69.2	0	1	0	0	2	2894.39	1606.25		80511.1	79	105	Orange	true
Staal 03 CB 1v	Stalen Hanne Hendrix KULeuven 10 juli 2015	Staal 03 CB 1	VelosPro3129	CB1-3_008	CB1-3_008	CB1_072015.fasta	15960	1	3	3	4	0.00154	0.381	IANANSTTLNLGTATTAMAGK	K	Y	0.997	6.86	0.722	102	28.1	102	0	2	0	0	2	2021.03	1275.69		145615	110	130	Orange	true
Staal 03 CB 1v	Stalen Hanne Hendrix KULeuven 10 juli 2015	Staal 03 CB 1	VelosPro3129	CB1-3_008	CB1-3_008	CB1_072015.fasta	15960	1	3	3	4	0.00154	0.381	YTAVYKDAMGK	K	S	0.997	2.79	0.629	50.5	25	50.5	0	1	0	0	2	1262.61	918.478		116156	131	141	Orange	true
Staal 04 CB 1v	Stalen Hanne Hendrix KULeuven 10 juli 2015	Staal 04 CB 1	VelosPro3130	CB1-1_006	CB1-1_006	CB1_072015.fasta	29054.2	1	1	1	1	0.000399	0.0606	TLDGTGVLDQMLATMR	K	V	0.997	5.32	0.615	87.6	27.5	84.2	0	1	0	0	2	1721.86	1652.58		40608	26	41	Orange	true
Staal 04 CB 1v	Stalen Hanne Hendrix KULeuven 10 juli 2015	Staal 04 CB 1	VelosPro3130	CB1-1_005	CB1-1_005	CB1_072015.fasta	33770.2	1	3	3	3	0.0012	0.116	IIVLLNSALADISSR	K	F	0.997	4.96	0.757	95.3	25	95.3	0	1	0	0	2	1584.93	1593.2		47134.8	37	51	Orange	true
Staal 04 CB 1v	Stalen Hanne Hendrix KULeuven 10 juli 2015	Staal 04 CB 1	VelosPro3130	CB1-1_005	CB1-1_005	CB1_072015.fasta	33770.2	1	3	3	3	0.0012	0.116	IPDDMPAQK	R	L	0.997	2.93	0.397	21.2	25	19	0	1	0	0	2	1014.49	990.479		133005	196	204	Orange	true
Staal 04 CB 1v	Stalen Hanne Hendrix KULeuven 10 juli 2015	Staal 04 CB 1	VelosPro3130	CB1-1_005	CB1-1_005	CB1_072015.fasta	33770.2	1	3	3	3	0.0012	0.116	IVDNNFYDPTR	K	I	0.997	4.01	0.437	70.9	25	70.9	0	1	0	0	2	1353.64	1207.49		96467.1	219	229	Orange	true
Staal 04 CB 1v	Stalen Hanne Hendrix KULeuven 10 juli 2015	Staal 04 CB 1	VelosPro3130	CB1-1_004	CB1-1_004	CB1_072015.fasta	43483.7	1	26	34	90	0.0359	0.73	ALEELRK	K	E	0.988	2.47	0.295	48.4	25	48.4	0	2	0	0	2	858.504	926.525		1287690	31	37	Orange	true
Staal 04 CB 1v	Stalen Hanne Hendrix KULeuven 10 juli 2015	Staal 04 CB 1	VelosPro3130	CB1-1_004	CB1-1_004	CB1_072015.fasta	43483.7	1	26	34	90	0.0359	0.73	AMVDLHGNPAFISAEHYAGGTTLANGEVGQIDQFR	R	F	0.997	8.22	0.609	81.7	32.6	0	0	0	1	0	2	3687.75	1445.13		285872	251	285	Orange	true
Staal 04 CB 1v	Stalen Hanne Hendrix KULeuven 10 juli 2015	Staal 04 CB 1	VelosPro3130	CB1-1_004	CB1-1_004	CB1_072015.fasta	43483.7	1	26	34	90	0.0359	0.73	DIGAVPGK	K	L	0.997	2	0.601	30	25	24.7	0	3	0	0	2	756.425	988.169		939590	95	102	Orange	true
Staal 04 CB 1v	Stalen Hanne Hendrix KULeuven 10 juli 2015	Staal 04 CB 1	VelosPro3130	CB1-1_004	CB1-1_004	CB1_072015.fasta	43483.7	1	26	34	90	0.0359	0.73	DIGAVPGKLPVLGENGGR	K	V	0.997	3.28	0.582	42.4	25	42.4	0	1	0	0	2	1748.97	1309.73		54847.6	95	112	Orange	true
Staal 04 CB 1v	Stalen Hanne Hendrix KULeuven 10 juli 2015	Staal 04 CB 1	VelosPro3130	CB1-1_004	CB1-1_004	CB1_072015.fasta	43483.7	1	26	34	90	0.0359	0.73	DIGAVPGKLPVLGENGGRVNR	K	V	0.997	3.18	0.535	21.3	25.3	2.68	0	0	1	0	2	2119.16	1323.11		159175	95	115	Orange	true
Staal 04 CB 1v	Stalen Hanne Hendrix KULeuven 10 juli 2015	Staal 04 CB 1	VelosPro3130	CB1-1_004	CB1-1_004	CB1_072015.fasta	43483.7	1	26	34	90	0.0359	0.73	DSLNFDTDADLLMHINR	R	E	0.997	5.94	0.592	99.4	29.9	99.4	0	6	0	0	2	1989.93	1494.76		465156	139	155	Orange	true
Staal 04 CB 1v	Stalen Hanne Hendrix KULeuven 10 juli 2015	Staal 04 CB 1	VelosPro3130	CB1-1_004	CB1-1_004	CB1_072015.fasta	43483.7	1	26	34	90	0.0359	0.73	ELLTAANQITEDALGIDLINNAGTIR	R	Y	0.997	5.44	0.481	105	25	105	0	5	0	0	2	2739.45	1671.46		1154840	156	181	Orange	true
Staal 04 CB 1v	Stalen Hanne Hendrix KULeuven 10 juli 2015	Staal 04 CB 1	VelosPro3130	CB1-1_004	CB1-1_004	CB1_072015.fasta	43483.7	1	26	34	90	0.0359	0.73	EQFFTQLAHAQSIPPNFGK	K	T	0.997	6.2	0.586	70.9	28.6	65.2	0	2	0	0	2	2160.09	1407.64		128511	38	56	Orange	true
Staal 04 CB 1v	Stalen Hanne Hendrix KULeuven 10 juli 2015	Staal 04 CB 1	VelosPro3130	CB1-1_004	CB1-1_004	CB1_072015.fasta	43483.7	1	26	34	90	0.0359	0.73	ESSIGPQIVTAYYQR	R	K	0.997	4.38	0.587	71.7	27.4	71.7	0	3	0	0	2	1711.87	1367.86		7611860	15	29	Orange	true
Staal 04 CB 1v	Stalen Hanne Hendrix KULeuven 10 juli 2015	Staal 04 CB 1	VelosPro3130	CB1-1_004	CB1-1_004	CB1_072015.fasta	43483.7	1	26	34	90	0.0359	0.73	FEINHKKPGDNLDR	K	L	0.997	4.04	0.522	37.9	26.4	31.9	0	2	0	0	2	1682.86	962.776		123834	344	357	Orange	true
Staal 04 CB 1v	Stalen Hanne Hendrix KULeuven 10 juli 2015	Staal 04 CB 1	VelosPro3130	CB1-1_004	CB1-1_004	CB1_072015.fasta	43483.7	1	26	34	90	0.0359	0.73	FGFFTEYTR	K	D	0.997	3.44	0.635	54.9	25	43.3	0	3	0	0	2	1167.55	1507.54		544179	130	138	Orange	true
Staal 04 CB 1v	Stalen Hanne Hendrix KULeuven 10 juli 2015	Staal 04 CB 1	VelosPro3130	CB1-1_004	CB1-1_004	CB1_072015.fasta	43483.7	1	26	34	90	0.0359	0.73	FHYMPILDDR	R	N	0.997	3.08	0.286	35.8	25	20.1	0	3	0	0	2	1306.62	1355.48		356955	61	70	Orange	true
Staal 04 CB 1v	Stalen Hanne Hendrix KULeuven 10 juli 2015	Staal 04 CB 1	VelosPro3130	CB1-1_004	CB1-1_004	CB1_072015.fasta	43483.7	1	26	34	90	0.0359	0.73	FIVNPNMFK	R	W	0.997	2.56	0.49	32.8	25	32.8	0	2	0	0	2	1125.58	1341.64		4908130	286	294	Orange	true
Staal 04 CB 1v	Stalen Hanne Hendrix KULeuven 10 juli 2015	Staal 04 CB 1	VelosPro3130	CB1-1_004	CB1-1_004	CB1_072015.fasta	43483.7	1	26	34	90	0.0359	0.73	IALVMTAAK	R	-	0.997	2.48	0.708	56.2	25	56.2	0	6	0	0	2	933.544	1201.83		5057960	383	391	Orange	true
Staal 04 CB 1v	Stalen Hanne Hendrix KULeuven 10 juli 2015	Staal 04 CB 1	VelosPro3130	CB1-1_004	CB1-1_004	CB1_072015.fasta	43483.7	1	26	34	90	0.0359	0.73	IINGNLYGSSK	K	D	0.997	3.38	0.521	55.7	25	0	0	7	0	0	2	1166.61	1109.71		6607330	84	94	Orange	true
Staal 04 CB 1v	Stalen Hanne Hendrix KULeuven 10 juli 2015	Staal 04 CB 1	VelosPro3130	CB1-1_004	CB1-1_004	CB1_072015.fasta	43483.7	1	26	34	90	0.0359	0.73	KEQFFTQLAHAQSIPPNFGK	R	T	0.997	5.15	0.564	37.5	28.7	37.5	0	0	4	0	2	2288.18	1384.35		1046540	37	56	Orange	true
Staal 04 CB 1v	Stalen Hanne Hendrix KULeuven 10 juli 2015	Staal 04 CB 1	VelosPro3130	CB1-1_004	CB1-1_004	CB1_072015.fasta	43483.7	1	26	34	90	0.0359	0.73	KPGDNLDR	K	L	0.997	2.5	0.418	29	25	25	0	3	0	0	2	914.469	813.487		181500	350	357	Orange	true
Staal 04 CB 1v	Stalen Hanne Hendrix KULeuven 10 juli 2015	Staal 04 CB 1	VelosPro3130	CB1-1_004	CB1-1_004	CB1_072015.fasta	43483.7	1	26	34	90	0.0359	0.73	LDPYGETGFISIR	R	W	0.997	4	0.542	78.9	26	72.9	0	3	0	0	2	1467.75	1446.18		689442	358	370	Orange	true
Staal 04 CB 1v	Stalen Hanne Hendrix KULeuven 10 juli 2015	Staal 04 CB 1	VelosPro3130	CB1-1_004	CB1-1_004	CB1_072015.fasta	43483.7	1	26	34	90	0.0359	0.73	LELEGTFEK	R	F	0.997	3.07	0.569	37.8	25	34	0	4	0	0	2	1065.55	1244.46		2031220	121	129	Orange	true
Staal 04 CB 1v	Stalen Hanne Hendrix KULeuven 10 juli 2015	Staal 04 CB 1	VelosPro3130	CB1-1_004	CB1-1_004	CB1_072015.fasta	43483.7	1	26	34	90	0.0359	0.73	LPVLGENGGR	K	V	0.997	2.41	0.467	42.6	25	42.6	0	1	0	0	2	1011.56	1152.23		994902	103	112	Orange	true
Staal 04 CB 1v	Stalen Hanne Hendrix KULeuven 10 juli 2015	Staal 04 CB 1	VelosPro3130	CB1-1_004	CB1-1_004	CB1_072015.fasta	43483.7	1	26	34	90	0.0359	0.73	LSIDLDNNR	R	T	0.997	3	0.451	39.4	25	35.4	0	3	0	0	2	1059.54	1225.59		1886440	206	214	Orange	true
Staal 04 CB 1v	Stalen Hanne Hendrix KULeuven 10 juli 2015	Staal 04 CB 1	VelosPro3130	CB1-1_004	CB1-1_004	CB1_072015.fasta	43483.7	1	26	34	90	0.0359	0.73	LSIDLDNNRTPK	R	H	0.997	3.57	0.374	46.3	25	38.4	0	4	0	0	2	1385.74	1184.53		633904	206	217	Orange	true
Staal 04 CB 1v	Stalen Hanne Hendrix KULeuven 10 juli 2015	Staal 04 CB 1	VelosPro3130	CB1-1_004	CB1-1_004	CB1_072015.fasta	43483.7	1	26	34	90	0.0359	0.73	NVNDEGIDATGAK	R	I	0.997	4.5	0.674	75.4	25	72.8	0	7	0	0	2	1303.61	984.64		147410000000	71	83	Orange	true
Staal 04 CB 1v	Stalen Hanne Hendrix KULeuven 10 juli 2015	Staal 04 CB 1	VelosPro3130	CB1-1_004	CB1-1_004	CB1_072015.fasta	43483.7	1	26	34	90	0.0359	0.73	SELGQNDIVTYVDLMR	R	L	0.997	5.2	0.643	66.2	30.6	66.2	0	6	1	0	2	1852.91	1548.52		2479550	190	205	Orange	true
Staal 04 CB 1v	Stalen Hanne Hendrix KULeuven 10 juli 2015	Staal 04 CB 1	VelosPro3130	CB1-1_004	CB1-1_004	CB1_072015.fasta	43483.7	1	26	34	90	0.0359	0.73	YAGEATQR	R	S	0.997	3.05	0.597	45.5	25	45.5	0	1	0	0	2	895.427	792.741		291243	182	189	Orange	true
Staal 04 CB 1v	Stalen Hanne Hendrix KULeuven 10 juli 2015	Staal 04 CB 1	VelosPro3130	CB1-1_004	CB1-1_004	CB1_072015.fasta	43483.7	1	26	34	90	0.0359	0.73	YAYIGSELIPTLR	R	A	0.997	4.13	0.673	53.2	25	52.7	0	6	0	0	2	1495.82	1527.9		1222350	238	250	Orange	true
Staal 04 CB 1v	Stalen Hanne Hendrix KULeuven 10 juli 2015	Staal 04 CB 1	VelosPro3130	CB1-1_002	CB1-1_002	CB1_072015.fasta	104969	1	2	2	3	0.0012	0.0441	AVPVGSTPETSGGVGVGAWISVGDAALR	K	S	0.997	3.62	0.638	21.4	26.3	21.4	0	1	0	0	2	2611.34	1567.11		13411.3	253	280	Orange	true
Staal 04 CB 1v	Stalen Hanne Hendrix KULeuven 10 juli 2015	Staal 04 CB 1	VelosPro3130	CB1-1_002	CB1-1_002	CB1_072015.fasta	104969	1	2	2	3	0.0012	0.0441	LLANSSIGFYNELFR	K	E	0.997	5.13	0.507	67	28	67	0	2	0	0	2	1743.91	1600.37		39905.9	595	609	Orange	true
Staal 04 CB 1v	Stalen Hanne Hendrix KULeuven 10 juli 2015	Staal 04 CB 1	VelosPro3130	CB-2_005	CB-2_005	CB1_072015.fasta	27043.7	1	5	6	9	0.00359	0.368	AGFWNDYAGLVGDK	R	E	0.997	4.94	0.649	71.5	25	71.5	0	1	0	0	2	1512.71	1494.08		111544	46	59	Orange	true
Staal 04 CB 1v	Stalen Hanne Hendrix KULeuven 10 juli 2015	Staal 04 CB 1	VelosPro3130	CB-2_005	CB-2_005	CB1_072015.fasta	27043.7	1	5	6	9	0.00359	0.368	IKNGAPTSDTDGTVVGDQTS	R	-	0.997	5.43	0.672	73.7	30.2	73.7	0	2	0	0	2	1962.93	991.159		96125.6	228	247	Orange	true
Staal 04 CB 1v	Stalen Hanne Hendrix KULeuven 10 juli 2015	Staal 04 CB 1	VelosPro3130	CB-2_005	CB-2_005	CB1_072015.fasta	27043.7	1	5	6	9	0.00359	0.368	STENAQLTDGDR	K	E	0.997	3.89	0.568	60.7	25	60.7	0	3	0	0	2	1306.59	919.833		594791	167	178	Orange	true
Staal 04 CB 1v	Stalen Hanne Hendrix KULeuven 10 juli 2015	Staal 04 CB 1	VelosPro3130	CB-2_005	CB-2_005	CB1_072015.fasta	27043.7	1	5	6	9	0.00359	0.368	TVVNLQDLIVTQANSQPEYGEEILAR	R	I	0.997	4.6	0.552	43	30.2	43	0	1	1	0	2	2900.5	1581.37		70538.6	106	131	Orange	true
Staal 04 CB 1v	Stalen Hanne Hendrix KULeuven 10 juli 2015	Staal 04 CB 1	VelosPro3130	CB-2_005	CB-2_005	CB1_072015.fasta	27043.7	1	5	6	9	0.00359	0.368	VSETGAQTAATTATTAAAK	K	S	0.997	6.5	0.714	91.2	28.1	91.2	0	1	0	0	2	1750.88	1032.89		162113	148	166	Orange	true
Staal 04 CB 1v	Stalen Hanne Hendrix KULeuven 10 juli 2015	Staal 04 CB 1	VelosPro3130	CB-2_003	CB-2_003	CB1_072015.fasta	43186.7	1	4	4	6	0.00239	0.17	AAQQLIQQGAGGLVDTFGQLR	R	Q	0.997	6.76	0.743	98.5	27.7	98.5	0	2	0	0	2	2171.16	1523.02		189818	36	56	Orange	true
Staal 04 CB 1v	Stalen Hanne Hendrix KULeuven 10 juli 2015	Staal 04 CB 1	VelosPro3130	CB-2_003	CB-2_003	CB1_072015.fasta	43186.7	1	4	4	6	0.00239	0.17	ADQSFNQGIQK	R	Q	0.997	3.7	0.492	42.3	25.1	40.1	0	1	0	0	2	1235.6	982.773		175683	174	184	Orange	true
Staal 04 CB 1v	Stalen Hanne Hendrix KULeuven 10 juli 2015	Staal 04 CB 1	VelosPro3130	CB-2_003	CB-2_003	CB1_072015.fasta	43186.7	1	4	4	6	0.00239	0.17	LNGLIDQLDPNGALTDK	R	Q	0.997	6.02	0.5	52.7	27.5	52.7	0	2	0	0	2	1796.94	1421.61		173272	292	308	Orange	true
Staal 04 CB 1v	Stalen Hanne Hendrix KULeuven 10 juli 2015	Staal 04 CB 1	VelosPro3130	CB-2_003	CB-2_003	CB1_072015.fasta	43186.7	1	4	4	6	0.00239	0.17	TLTGANADAITSSGEAATK	K	E	0.997	6.02	0.654	112	27.6	112	0	1	0	0	2	1778.88	1109.82		50044.5	221	239	Orange	true
Staal 04 CB 1v	Stalen Hanne Hendrix KULeuven 10 juli 2015	Staal 04 CB 1	VelosPro3130	CB-2_001	CB-2_001	CB1_072015.fasta	84335.7	0.998	1	1	1	0.000399	0.0212	ANFVIYAFETSLAELK	K	S	0.997	6.14	0.584	91.6	26.2	91.6	0	1	0	0	2	1815.95	1816.15		13758.1	267	282	Orange	true
Staal 04 CB 1v	Stalen Hanne Hendrix KULeuven 10 juli 2015	Staal 04 CB 1	VelosPro3130	CB1-3_008	CB1-3_008	CB1_072015.fasta	15960	1	2	3	5	0.00199	0.31	AFTDAQTFELSIAGSGGVAPYSVEWYK	K	D	0.997	6.35	0.699	57.8	31.7	57.8	0	2	0	0	2	2894.39	1612.67		193676	79	105	Orange	true
Staal 04 CB 1v	Stalen Hanne Hendrix KULeuven 10 juli 2015	Staal 04 CB 1	VelosPro3130	CB1-3_008	CB1-3_008	CB1_072015.fasta	15960	1	2	3	5	0.00199	0.31	IANANSTTLNLGTATTAMAGK	K	Y	0.997	6.75	0.687	101	28.9	101	0	3	0	0	2	2021.03	1294.51		289526	110	130	Orange	true
Staal 05 CB 1v	Stalen Hanne Hendrix KULeuven 10 juli 2015	Staal 05 CB 1	VelosPro3131	CB1-1_005	CB1-1_005	CB1_072015.fasta	33770.2	0.999	1	1	1	0.000398	0.0364	IVDNNFYDPTR	K	I	0.997	3.64	0.42	65	25	65	0	1	0	0	2	1353.64	1180.1		105695	219	229	Orange	true
Staal 05 CB 1v	Stalen Hanne Hendrix KULeuven 10 juli 2015	Staal 05 CB 1	VelosPro3131	CB1-1_004	CB1-1_004	CB1_072015.fasta	43483.7	1	21	24	41	0.0163	0.615	ALEELRK	K	E	0.988	2.24	0.271	31.7	25	27.3	0	1	0	0	2	858.504	915.329		474416	31	37	Orange	true
Staal 05 CB 1v	Stalen Hanne Hendrix KULeuven 10 juli 2015	Staal 05 CB 1	VelosPro3131	CB1-1_004	CB1-1_004	CB1_072015.fasta	43483.7	1	21	24	41	0.0163	0.615	DIGAVPGK	K	L	0.997	1.43	0.294	15.7	25	11.7	0	1	0	0	2	756.425	945.903		237099	95	102	Orange	true
Staal 05 CB 1v	Stalen Hanne Hendrix KULeuven 10 juli 2015	Staal 05 CB 1	VelosPro3131	CB1-1_004	CB1-1_004	CB1_072015.fasta	43483.7	1	21	24	41	0.0163	0.615	DSLNFDTDADLLMHINR	R	E	0.997	5.47	0.571	92.7	30.5	20.1	0	2	0	0	2	2005.93	1464.25		226057	139	155	Orange	true
Staal 05 CB 1v	Stalen Hanne Hendrix KULeuven 10 juli 2015	Staal 05 CB 1	VelosPro3131	CB1-1_004	CB1-1_004	CB1_072015.fasta	43483.7	1	21	24	41	0.0163	0.615	ELLTAANQITEDALGIDLINNAGTIR	R	Y	0.997	6.24	0.506	86.2	29.1	86.2	0	1	0	0	2	2739.45	1666.94		182986	156	181	Orange	true
Staal 05 CB 1v	Stalen Hanne Hendrix KULeuven 10 juli 2015	Staal 05 CB 1	VelosPro3131	CB1-1_004	CB1-1_004	CB1_072015.fasta	43483.7	1	21	24	41	0.0163	0.615	ESSIGPQIVTAYYQR	R	K	0.997	4.13	0.571	75.3	27.2	75.3	0	2	0	0	2	1711.87	1366.74		1543610	15	29	Orange	true
Staal 05 CB 1v	Stalen Hanne Hendrix KULeuven 10 juli 2015	Staal 05 CB 1	VelosPro3131	CB1-1_004	CB1-1_004	CB1_072015.fasta	43483.7	1	21	24	41	0.0163	0.615	FEINHKKPGDNLDR	K	L	0.997	3.45	0.497	35.5	27.3	35.4	0	2	0	0	2	1682.86	951.293		88115.8	344	357	Orange	true
Staal 05 CB 1v	Stalen Hanne Hendrix KULeuven 10 juli 2015	Staal 05 CB 1	VelosPro3131	CB1-1_004	CB1-1_004	CB1_072015.fasta	43483.7	1	21	24	41	0.0163	0.615	FGFFTEYTR	K	D	0.997	3.51	0.589	63.4	25	52	0	2	0	0	2	1167.55	1461.37		1273900	130	138	Orange	true
Staal 05 CB 1v	Stalen Hanne Hendrix KULeuven 10 juli 2015	Staal 05 CB 1	VelosPro3131	CB1-1_004	CB1-1_004	CB1_072015.fasta	43483.7	1	21	24	41	0.0163	0.615	FHYMPILDDR	R	N	0.997	0	0	29.8	25	13	0	2	0	0	2	1306.62	1310.41		728146	61	70	Orange	true
Staal 05 CB 1v	Stalen Hanne Hendrix KULeuven 10 juli 2015	Staal 05 CB 1	VelosPro3131	CB1-1_004	CB1-1_004	CB1_072015.fasta	43483.7	1	21	24	41	0.0163	0.615	FIVNPNMFK	R	W	0.997	3.09	0.472	33.6	25	24	0	2	0	0	2	1109.58	1422.38		690869	286	294	Orange	true
Staal 05 CB 1v	Stalen Hanne Hendrix KULeuven 10 juli 2015	Staal 05 CB 1	VelosPro3131	CB1-1_004	CB1-1_004	CB1_072015.fasta	43483.7	1	21	24	41	0.0163	0.615	IALVMTAAK	R	-	0.997	2.55	0.629	38.4	25	38.4	0	1	0	0	2	917.549	1194.66		410922	383	391	Orange	true
Staal 05 CB 1v	Stalen Hanne Hendrix KULeuven 10 juli 2015	Staal 05 CB 1	VelosPro3131	CB1-1_004	CB1-1_004	CB1_072015.fasta	43483.7	1	21	24	41	0.0163	0.615	IINGNLYGSSK	K	D	0.997	4.06	0.538	50.4	25	0	0	3	0	0	2	1166.61	1069.31		1044600	84	94	Orange	true
Staal 05 CB 1v	Stalen Hanne Hendrix KULeuven 10 juli 2015	Staal 05 CB 1	VelosPro3131	CB1-1_004	CB1-1_004	CB1_072015.fasta	43483.7	1	21	24	41	0.0163	0.615	KALEELR	R	K	0.988	2.47	0.362	34.3	25	33.5	0	1	0	0	2	858.504	945.789		421064	30	36	Orange	true
Staal 05 CB 1v	Stalen Hanne Hendrix KULeuven 10 juli 2015	Staal 05 CB 1	VelosPro3131	CB1-1_004	CB1-1_004	CB1_072015.fasta	43483.7	1	21	24	41	0.0163	0.615	KEQFFTQLAHAQSIPPNFGK	R	T	0.997	5.42	0.558	37.7	29.4	-1.42	0	0	4	0	2	2289.17	1368.98		470148	37	56	Orange	true
Staal 05 CB 1v	Stalen Hanne Hendrix KULeuven 10 juli 2015	Staal 05 CB 1	VelosPro3131	CB1-1_004	CB1-1_004	CB1_072015.fasta	43483.7	1	21	24	41	0.0163	0.615	LDPYGETGFISIR	R	W	0.997	3.93	0.535	74.4	25	71.5	0	2	0	0	2	1467.75	1408.18		517170	358	370	Orange	true
Staal 05 CB 1v	Stalen Hanne Hendrix KULeuven 10 juli 2015	Staal 05 CB 1	VelosPro3131	CB1-1_004	CB1-1_004	CB1_072015.fasta	43483.7	1	21	24	41	0.0163	0.615	LELEGTFEK	R	F	0.997	2.69	0.568	45.7	25	40.1	0	2	0	0	2	1065.55	1231.23		391104	121	129	Orange	true
Staal 05 CB 1v	Stalen Hanne Hendrix KULeuven 10 juli 2015	Staal 05 CB 1	VelosPro3131	CB1-1_004	CB1-1_004	CB1_072015.fasta	43483.7	1	21	24	41	0.0163	0.615	LPVLGENGGR	K	V	0.997	2.85	0.464	32.8	25	0	0	2	0	0	2	1012.54	1158.9		454800	103	112	Orange	true
Staal 05 CB 1v	Stalen Hanne Hendrix KULeuven 10 juli 2015	Staal 05 CB 1	VelosPro3131	CB1-1_004	CB1-1_004	CB1_072015.fasta	43483.7	1	21	24	41	0.0163	0.615	LSIDLDNNR	R	T	0.997	3.12	0.365	42	25	35	0	2	0	0	2	1059.54	1184.5		353372	206	214	Orange	true
Staal 05 CB 1v	Stalen Hanne Hendrix KULeuven 10 juli 2015	Staal 05 CB 1	VelosPro3131	CB1-1_004	CB1-1_004	CB1_072015.fasta	43483.7	1	21	24	41	0.0163	0.615	LSIDLDNNRTPK	R	H	0.997	3.49	0.441	44.7	25	40.6	0	2	0	0	2	1385.74	1139.76		341873	206	217	Orange	true
Staal 05 CB 1v	Stalen Hanne Hendrix KULeuven 10 juli 2015	Staal 05 CB 1	VelosPro3131	CB1-1_004	CB1-1_004	CB1_072015.fasta	43483.7	1	21	24	41	0.0163	0.615	NVNDEGIDATGAK	R	I	0.997	4.2	0.688	76.4	25	73.5	0	2	0	0	2	1303.61	980.868		2242870	71	83	Orange	true
Staal 05 CB 1v	Stalen Hanne Hendrix KULeuven 10 juli 2015	Staal 05 CB 1	VelosPro3131	CB1-1_004	CB1-1_004	CB1_072015.fasta	43483.7	1	21	24	41	0.0163	0.615	SELGQNDIVTYVDLMR	R	L	0.997	5.77	0.615	88	28.7	88	0	3	0	0	2	1868.91	1405.61		330042	190	205	Orange	true
Staal 05 CB 1v	Stalen Hanne Hendrix KULeuven 10 juli 2015	Staal 05 CB 1	VelosPro3131	CB1-1_004	CB1-1_004	CB1_072015.fasta	43483.7	1	21	24	41	0.0163	0.615	YAYIGSELIPTLR	R	A	0.997	3.31	0.633	58.7	25	53.4	0	2	0	0	2	1495.82	1502.47		189942	238	250	Orange	true
Staal 05 CB 1v	Stalen Hanne Hendrix KULeuven 10 juli 2015	Staal 05 CB 1	VelosPro3131	CB-2_005	CB-2_005	CB1_072015.fasta	27043.7	1	4	4	4	0.00159	0.275	AGFWNDYAGLVGDK	R	E	0.997	4.88	0.625	72.2	25	65.4	0	1	0	0	2	1512.71	1474.69		106109	46	59	Orange	true
Staal 05 CB 1v	Stalen Hanne Hendrix KULeuven 10 juli 2015	Staal 05 CB 1	VelosPro3131	CB-2_005	CB-2_005	CB1_072015.fasta	27043.7	1	4	4	4	0.00159	0.275	EQVNAVQQALQGIIGQMTEAIVK	R	I	0.997	4.94	0.653	85.2	25	85.2	0	1	0	0	2	2468.32	1939.97		12658.2	179	201	Orange	true
Staal 05 CB 1v	Stalen Hanne Hendrix KULeuven 10 juli 2015	Staal 05 CB 1	VelosPro3131	CB-2_005	CB-2_005	CB1_072015.fasta	27043.7	1	4	4	4	0.00159	0.275	STENAQLTDGDR	K	E	0.997	3.89	0.521	52.5	25	52.5	0	1	0	0	2	1306.59	902.776		127855	167	178	Orange	true
Staal 05 CB 1v	Stalen Hanne Hendrix KULeuven 10 juli 2015	Staal 05 CB 1	VelosPro3131	CB-2_005	CB-2_005	CB1_072015.fasta	27043.7	1	4	4	4	0.00159	0.275	VSETGAQTAATTATTAAAK	K	S	0.997	6.42	0.702	111	28	111	0	1	0	0	2	1750.88	1030.04		187645	148	166	Orange	true
Staal 05 CB 1v	Stalen Hanne Hendrix KULeuven 10 juli 2015	Staal 05 CB 1	VelosPro3131	CB-2_003	CB-2_003	CB1_072015.fasta	43186.7	1	5	5	8	0.00319	0.175	ADQSFNQGIQK	R	Q	0.997	3.62	0.508	45.2	25	38.5	0	1	0	0	2	1235.6	982.738		158963	174	184	Orange	true
Staal 05 CB 1v	Stalen Hanne Hendrix KULeuven 10 juli 2015	Staal 05 CB 1	VelosPro3131	CB-2_003	CB-2_003	CB1_072015.fasta	43186.7	1	5	5	8	0.00319	0.175	AQLTMPDTLIGR	R	Q	0.997	3.5	0.448	50.8	25	47.4	0	2	0	0	2	1315.7	1359.47		201819	106	117	Orange	true
Staal 05 CB 1v	Stalen Hanne Hendrix KULeuven 10 juli 2015	Staal 05 CB 1	VelosPro3131	CB-2_003	CB-2_003	CB1_072015.fasta	43186.7	1	5	5	8	0.00319	0.175	LGNTQAQINQR	R	R	0.997	4.03	0.514	61.3	25	57.7	0	2	0	0	2	1242.65	913.977		414689	353	363	Orange	true
Staal 05 CB 1v	Stalen Hanne Hendrix KULeuven 10 juli 2015	Staal 05 CB 1	VelosPro3131	CB-2_003	CB-2_003	CB1_072015.fasta	43186.7	1	5	5	8	0.00319	0.175	LNGLIDQLDPNGALTDK	R	Q	0.997	5.86	0.509	70.2	26.7	70.2	0	1	0	0	2	1796.94	1413.35		149727	292	308	Orange	true
Staal 05 CB 1v	Stalen Hanne Hendrix KULeuven 10 juli 2015	Staal 05 CB 1	VelosPro3131	CB-2_003	CB-2_003	CB1_072015.fasta	43186.7	1	5	5	8	0.00319	0.175	TLTGANADAITSSGEAATK	K	E	0.997	6.33	0.675	129	27.9	129	0	2	0	0	2	1778.88	1103.12		174357	221	239	Orange	true
Staal 05 CB 1v	Stalen Hanne Hendrix KULeuven 10 juli 2015	Staal 05 CB 1	VelosPro3131	CB1-3_008	CB1-3_008	CB1_072015.fasta	15960	1	3	5	6	0.00239	0.206	IANANSTTLNLGTATTAMAGK	K	Y	0.997	7.09	0.668	102	29.2	102	0	2	0	0	2	2021.03	1222.04		179204	110	130	Orange	true
Staal 05 CB 1v	Stalen Hanne Hendrix KULeuven 10 juli 2015	Staal 05 CB 1	VelosPro3131	CB1-3_008	CB1-3_008	CB1_072015.fasta	15960	1	3	5	6	0.00239	0.206	IANANSTTLNLGTATTAMAGKYTAVYK	K	D	0.997	4.52	0.619	35	30.4	-8.3	0	0	2	0	2	2763.39	1268.23		145468	110	136	Orange	true
Staal 05 CB 1v	Stalen Hanne Hendrix KULeuven 10 juli 2015	Staal 05 CB 1	VelosPro3131	CB1-3_008	CB1-3_008	CB1_072015.fasta	15960	1	3	5	6	0.00239	0.206	YTAVYKDAMGK	K	S	0.997	3.01	0.591	44.5	25	44.5	0	2	0	0	2	1262.61	980.343		288640	131	141	Orange	true
Staal 06 CB 1v	Stalen Hanne Hendrix KULeuven 10 juli 2015	Staal 06 CB 1	VelosPro3132	CB-2_005	CB-2_005	CB1_072015.fasta	27043.7	1	3	3	5	0.00169	0.206	IKNGAPTSDTDGTVVGDQTS	R	-	0.997	5.12	0.699	54.6	30.5	54.6	0	1	0	0	2	1962.93	998.397		57202.3	228	247	Orange	true
Staal 06 CB 1v	Stalen Hanne Hendrix KULeuven 10 juli 2015	Staal 06 CB 1	VelosPro3132	CB-2_005	CB-2_005	CB1_072015.fasta	27043.7	1	3	3	5	0.00169	0.206	STENAQLTDGDR	K	E	0.997	3.8	0.561	60.2	25	60.2	0	2	0	0	2	1306.59	901.294		301084	167	178	Orange	true
Staal 06 CB 1v	Stalen Hanne Hendrix KULeuven 10 juli 2015	Staal 06 CB 1	VelosPro3132	CB-2_005	CB-2_005	CB1_072015.fasta	27043.7	1	3	3	5	0.00169	0.206	VSETGAQTAATTATTAAAK	K	S	0.997	6.77	0.665	108	28.6	108	0	2	0	0	2	1750.88	1024.75		311113	148	166	Orange	true
Staal 06 CB 1v	Stalen Hanne Hendrix KULeuven 10 juli 2015	Staal 06 CB 1	VelosPro3132	CB-2_003	CB-2_003	CB1_072015.fasta	43186.7	1	15	21	32	0.0108	0.491	AAQQLIQQGAGGLVDTFGQLR	R	Q	0.997	7.28	0.711	105	27.3	105	0	1	0	0	2	2171.16	1514.42		290418	36	56	Orange	true
Staal 06 CB 1v	Stalen Hanne Hendrix KULeuven 10 juli 2015	Staal 06 CB 1	VelosPro3132	CB-2_003	CB-2_003	CB1_072015.fasta	43186.7	1	15	21	32	0.0108	0.491	ADQSFNQGIQK	R	Q	0.997	3.7	0.461	42.2	25	36.2	0	3	0	0	2	1235.6	1012.06		746337	174	184	Orange	true
Staal 06 CB 1v	Stalen Hanne Hendrix KULeuven 10 juli 2015	Staal 06 CB 1	VelosPro3132	CB-2_003	CB-2_003	CB1_072015.fasta	43186.7	1	15	21	32	0.0108	0.491	AQLTMPDTLIGR	R	Q	0.997	3.55	0.54	62.2	25	53.4	0	2	0	0	2	1315.7	1349.04		689784	106	117	Orange	true
Staal 06 CB 1v	Stalen Hanne Hendrix KULeuven 10 juli 2015	Staal 06 CB 1	VelosPro3132	CB-2_003	CB-2_003	CB1_072015.fasta	43186.7	1	15	21	32	0.0108	0.491	AQQLAPVNFGDSNQLLR	R	A	0.997	4.97	0.613	90.1	25.1	87.6	0	3	0	0	2	1870.98	1392.26		1482100	19	35	Orange	true
Staal 06 CB 1v	Stalen Hanne Hendrix KULeuven 10 juli 2015	Staal 06 CB 1	VelosPro3132	CB-2_003	CB-2_003	CB1_072015.fasta	43186.7	1	15	21	32	0.0108	0.491	ENPLNSPGTDSASTAAK	K	I	0.997	4.08	0.69	51.5	25.9	51.5	0	2	0	0	2	1659.78	1009.29		276040	251	267	Orange	true
Staal 06 CB 1v	Stalen Hanne Hendrix KULeuven 10 juli 2015	Staal 06 CB 1	VelosPro3132	CB-2_003	CB-2_003	CB1_072015.fasta	43186.7	1	15	21	32	0.0108	0.491	GRQVLDDLGK	R	V	0.997	2.9	0.251	37.1	25	37.1	0	1	0	0	2	1100.61	1054.99		275760	338	347	Orange	true
Staal 06 CB 1v	Stalen Hanne Hendrix KULeuven 10 juli 2015	Staal 06 CB 1	VelosPro3132	CB-2_003	CB-2_003	CB1_072015.fasta	43186.7	1	15	21	32	0.0108	0.491	GRQVLDDLGKVQTER	R	L	0.997	4.5	0.453	31.2	26.4	31.2	0	0	1	0	2	1713.92	1110.02		716362	338	352	Orange	true
Staal 06 CB 1v	Stalen Hanne Hendrix KULeuven 10 juli 2015	Staal 06 CB 1	VelosPro3132	CB-2_003	CB-2_003	CB1_072015.fasta	43186.7	1	15	21	32	0.0108	0.491	LGNTQAQINQR	R	R	0.997	4.45	0.576	58.9	25.3	4.9	0	3	0	0	2	1243.64	938.959		608656	353	363	Orange	true
Staal 06 CB 1v	Stalen Hanne Hendrix KULeuven 10 juli 2015	Staal 06 CB 1	VelosPro3132	CB-2_003	CB-2_003	CB1_072015.fasta	43186.7	1	15	21	32	0.0108	0.491	LSSAEKENPLNSPGTDSASTAAK	R	I	0.997	5.73	0.557	59.7	30.8	59.7	0	1	0	0	2	2275.1	1021.89		53477.2	245	267	Orange	true
Staal 06 CB 1v	Stalen Hanne Hendrix KULeuven 10 juli 2015	Staal 06 CB 1	VelosPro3132	CB-2_003	CB-2_003	CB1_072015.fasta	43186.7	1	15	21	32	0.0108	0.491	NTANAVNLLTGAQSTDELVQR	R	Q	0.997	6.79	0.688	115	29.4	115	0	2	0	0	2	2215.13	1381.41		499460	63	83	Orange	true
Staal 06 CB 1v	Stalen Hanne Hendrix KULeuven 10 juli 2015	Staal 06 CB 1	VelosPro3132	CB-2_003	CB-2_003	CB1_072015.fasta	43186.7	1	15	21	32	0.0108	0.491	QQLGIQAAGLALR	K	R	0.997	3.35	0.624	62.9	25	61.2	0	2	0	0	2	1338.79	1341.43		1041130	185	197	Orange	true
Staal 06 CB 1v	Stalen Hanne Hendrix KULeuven 10 juli 2015	Staal 06 CB 1	VelosPro3132	CB-2_003	CB-2_003	CB1_072015.fasta	43186.7	1	15	21	32	0.0108	0.491	QVLDDLGKVQTER	R	L	0.997	3.66	0.528	64.9	25	53.7	0	2	0	0	2	1500.8	1160.21		340741	340	352	Orange	true
Staal 06 CB 1v	Stalen Hanne Hendrix KULeuven 10 juli 2015	Staal 06 CB 1	VelosPro3132	CB-2_003	CB-2_003	CB1_072015.fasta	43186.7	1	15	21	32	0.0108	0.491	SNLLTVMNSAFENTNLNQDPDK	R	A	0.997	5.95	0.664	97.5	31.6	97.5	0	1	0	0	2	2465.16	1573.89		188397	311	332	Orange	true
Staal 06 CB 1v	Stalen Hanne Hendrix KULeuven 10 juli 2015	Staal 06 CB 1	VelosPro3132	CB-2_003	CB-2_003	CB1_072015.fasta	43186.7	1	15	21	32	0.0108	0.491	SWMTGLLPNSWR	R	S	0.997	4.39	0.553	58.4	26.4	16.5	0	5	0	0	2	1463.71	1581.4		862585	274	285	Orange	true
Staal 06 CB 1v	Stalen Hanne Hendrix KULeuven 10 juli 2015	Staal 06 CB 1	VelosPro3132	CB-2_003	CB-2_003	CB1_072015.fasta	43186.7	1	15	21	32	0.0108	0.491	TLTGANADAITSSGEAATK	K	E	0.997	7.09	0.68	93.9	26.3	93.9	0	3	0	0	2	1779.86	1130.68		784531	221	239	Orange	true
Staal 06 CB 1v	Stalen Hanne Hendrix KULeuven 10 juli 2015	Staal 06 CB 1	VelosPro3132	CB1-3_008	CB1-3_008	CB1_072015.fasta	15960	1	2	4	4	0.00135	0.206	IANANSTTLNLGTATTAMAGK	K	Y	0.997	6.43	0.674	97.2	26.8	-0.48	0	3	0	0	2	2022.02	1279.71		435319	110	130	Orange	true
Staal 06 CB 1v	Stalen Hanne Hendrix KULeuven 10 juli 2015	Staal 06 CB 1	VelosPro3132	CB1-3_008	CB1-3_008	CB1_072015.fasta	15960	1	2	4	4	0.00135	0.206	YTAVYKDAMGK	K	S	0.997	3.42	0.503	53.7	25	50.6	0	1	0	0	2	1246.61	1031.84		186801	131	141	Orange	true
Staal 06 CB 1v	Stalen Hanne Hendrix KULeuven 10 juli 2015	Staal 06 CB 1	VelosPro3132	CB1-1_004	CB1-1_004	CB1_072015.fasta	43483.7	1	24	35	80	0.027	0.612	DIGAVPGK	K	L	0.997	1.76	0.499	25.5	25	23.5	0	4	0	0	2	756.425	966.027		1456970	95	102	Orange	true
Staal 06 CB 1v	Stalen Hanne Hendrix KULeuven 10 juli 2015	Staal 06 CB 1	VelosPro3132	CB1-1_004	CB1-1_004	CB1_072015.fasta	43483.7	1	24	35	80	0.027	0.612	DIGAVPGKLPVLGENGGR	K	V	0.997	3.25	0.619	62	25	62	0	3	0	0	2	1748.97	1289.98		569921	95	112	Orange	true
Staal 06 CB 1v	Stalen Hanne Hendrix KULeuven 10 juli 2015	Staal 06 CB 1	VelosPro3132	CB1-1_004	CB1-1_004	CB1_072015.fasta	43483.7	1	24	35	80	0.027	0.612	DSLNFDTDADLLMHINR	R	E	0.997	5.9	0.619	88.6	29.2	88.6	0	4	0	0	2	1989.93	1464.37		1063900	139	155	Orange	true
Staal 06 CB 1v	Stalen Hanne Hendrix KULeuven 10 juli 2015	Staal 06 CB 1	VelosPro3132	CB1-1_004	CB1-1_004	CB1_072015.fasta	43483.7	1	24	35	80	0.027	0.612	ELLTAANQITEDALGIDLINNAGTIR	R	Y	0.997	6.58	0.499	53.7	27.3	12.3	0	2	0	0	2	2740.44	1678.95		190143	156	181	Orange	true
Staal 06 CB 1v	Stalen Hanne Hendrix KULeuven 10 juli 2015	Staal 06 CB 1	VelosPro3132	CB1-1_004	CB1-1_004	CB1_072015.fasta	43483.7	1	24	35	80	0.027	0.612	EQFFTQLAHAQSIPPNFGK	K	T	0.997	5.7	0.613	87.3	26.7	85.5	0	2	0	0	2	2160.09	1443.4		164233	38	56	Orange	true
Staal 06 CB 1v	Stalen Hanne Hendrix KULeuven 10 juli 2015	Staal 06 CB 1	VelosPro3132	CB1-1_004	CB1-1_004	CB1_072015.fasta	43483.7	1	24	35	80	0.027	0.612	ESSIGPQIVTAYYQR	R	K	0.997	4.65	0.524	49.7	28.7	49.7	0	5	2	0	2	1711.87	1357.97		1088870000000	15	29	Orange	true
Staal 06 CB 1v	Stalen Hanne Hendrix KULeuven 10 juli 2015	Staal 06 CB 1	VelosPro3132	CB1-1_004	CB1-1_004	CB1_072015.fasta	43483.7	1	24	35	80	0.027	0.612	FGFFTEYTR	K	D	0.997	3.54	0.601	59.2	25	59.2	0	2	0	0	2	1167.55	1487.67		324791	130	138	Orange	true
Staal 06 CB 1v	Stalen Hanne Hendrix KULeuven 10 juli 2015	Staal 06 CB 1	VelosPro3132	CB1-1_004	CB1-1_004	CB1_072015.fasta	43483.7	1	24	35	80	0.027	0.612	FHYMPILDDR	R	N	0.997	2.72	0.194	25.2	25	8.55	0	4	0	0	2	1306.62	1327.57		3051120	61	70	Orange	true
Staal 06 CB 1v	Stalen Hanne Hendrix KULeuven 10 juli 2015	Staal 06 CB 1	VelosPro3132	CB1-1_004	CB1-1_004	CB1_072015.fasta	43483.7	1	24	35	80	0.027	0.612	FIVNPNMFK	R	W	0.997	3.14	0.473	32.7	25	18	0	6	0	0	2	1109.58	1415.4		8062100	286	294	Orange	true
Staal 06 CB 1v	Stalen Hanne Hendrix KULeuven 10 juli 2015	Staal 06 CB 1	VelosPro3132	CB1-1_004	CB1-1_004	CB1_072015.fasta	43483.7	1	24	35	80	0.027	0.612	IALVMTAAK	R	-	0.997	2.48	0.611	63.5	25	63.5	0	3	0	0	2	933.544	1060.59		1558670	383	391	Orange	true
Staal 06 CB 1v	Stalen Hanne Hendrix KULeuven 10 juli 2015	Staal 06 CB 1	VelosPro3132	CB1-1_004	CB1-1_004	CB1_072015.fasta	43483.7	1	24	35	80	0.027	0.612	IINGNLYGSSK	K	D	0.997	3.19	0.583	67.5	25	18.2	0	5	0	0	2	1166.61	1103		5938100	84	94	Orange	true
Staal 06 CB 1v	Stalen Hanne Hendrix KULeuven 10 juli 2015	Staal 06 CB 1	VelosPro3132	CB1-1_004	CB1-1_004	CB1_072015.fasta	43483.7	1	24	35	80	0.027	0.612	KALEELR	R	K	0.988	2.7	0.458	42.3	25	42.3	0	2	0	0	2	858.504	941.303		9618990	30	36	Orange	true
Staal 06 CB 1v	Stalen Hanne Hendrix KULeuven 10 juli 2015	Staal 06 CB 1	VelosPro3132	CB1-1_004	CB1-1_004	CB1_072015.fasta	43483.7	1	24	35	80	0.027	0.612	LDPYGETGFISIR	R	W	0.997	3.73	0.502	76	25.1	73.4	0	2	0	0	2	1467.75	1399.88		1139050	358	370	Orange	true
Staal 06 CB 1v	Stalen Hanne Hendrix KULeuven 10 juli 2015	Staal 06 CB 1	VelosPro3132	CB1-1_004	CB1-1_004	CB1_072015.fasta	43483.7	1	24	35	80	0.027	0.612	LELEGTFEK	R	F	0.997	3.18	0.605	55.7	25	52	0	2	0	0	2	1065.55	1231.13		6797270	121	129	Orange	true
Staal 06 CB 1v	Stalen Hanne Hendrix KULeuven 10 juli 2015	Staal 06 CB 1	VelosPro3132	CB1-1_004	CB1-1_004	CB1_072015.fasta	43483.7	1	24	35	80	0.027	0.612	LPVLGENGGR	K	V	0.997	2.77	0.532	33.5	25	33.5	0	2	0	0	2	1011.56	1126.56		599072	103	112	Orange	true
Staal 06 CB 1v	Stalen Hanne Hendrix KULeuven 10 juli 2015	Staal 06 CB 1	VelosPro3132	CB1-1_004	CB1-1_004	CB1_072015.fasta	43483.7	1	24	35	80	0.027	0.612	LSIDLDNNR	R	T	0.997	3.08	0.384	47.7	25	45.4	0	2	0	0	2	1059.54	1188.28		647033	206	214	Orange	true
Staal 06 CB 1v	Stalen Hanne Hendrix KULeuven 10 juli 2015	Staal 06 CB 1	VelosPro3132	CB1-1_004	CB1-1_004	CB1_072015.fasta	43483.7	1	24	35	80	0.027	0.612	LSIDLDNNRTPK	R	H	0.997	3.75	0.401	55.7	25	48.5	0	4	0	0	2	1385.74	1143.83		3073720	206	217	Orange	true
Staal 06 CB 1v	Stalen Hanne Hendrix KULeuven 10 juli 2015	Staal 06 CB 1	VelosPro3132	CB1-1_004	CB1-1_004	CB1_072015.fasta	43483.7	1	24	35	80	0.027	0.612	NVNDEGIDATGAK	R	I	0.997	4.58	0.684	72.4	25	68.3	0	6	0	0	2	1303.61	969.53		1274880000000	71	83	Orange	true
Staal 06 CB 1v	Stalen Hanne Hendrix KULeuven 10 juli 2015	Staal 06 CB 1	VelosPro3132	CB1-1_004	CB1-1_004	CB1_072015.fasta	43483.7	1	24	35	80	0.027	0.612	RFHYMPILDDR	K	N	0.997	4.37	0.585	36.3	27.6	36.3	0	0	5	0	2	1462.73	1252.2		2233850	60	70	Orange	true
Staal 06 CB 1v	Stalen Hanne Hendrix KULeuven 10 juli 2015	Staal 06 CB 1	VelosPro3132	CB1-1_004	CB1-1_004	CB1_072015.fasta	43483.7	1	24	35	80	0.027	0.612	SELGQNDIVTYVDLMR	R	L	0.997	6.16	0.656	54	30.4	54	0	3	3	0	2	1852.91	1536.53		2410500	190	205	Orange	true
Staal 06 CB 1v	Stalen Hanne Hendrix KULeuven 10 juli 2015	Staal 06 CB 1	VelosPro3132	CB1-1_004	CB1-1_004	CB1_072015.fasta	43483.7	1	24	35	80	0.027	0.612	VGVTRLELEGTFEK	R	F	0.997	3.86	0.584	49.4	25	49.4	0	1	0	0	2	1577.85	1274.17		92117.6	116	129	Orange	true
Staal 06 CB 1v	Stalen Hanne Hendrix KULeuven 10 juli 2015	Staal 06 CB 1	VelosPro3132	CB1-1_004	CB1-1_004	CB1_072015.fasta	43483.7	1	24	35	80	0.027	0.612	VGVTRLELEGTFEKFGFFTEYTR	R	D	0.997	6.24	0.65	38.7	31.9	0	0	0	1	0	2	2727.37	1583.38		140415	116	138	Orange	true
Staal 06 CB 1v	Stalen Hanne Hendrix KULeuven 10 juli 2015	Staal 06 CB 1	VelosPro3132	CB1-1_004	CB1-1_004	CB1_072015.fasta	43483.7	1	24	35	80	0.027	0.612	YAGEATQRSELGQNDIVTYVDLMR	R	L	0.997	5.93	0.474	42.5	33.7	42.5	0	0	1	0	2	2729.32	1475.86		149874	182	205	Orange	true
Staal 06 CB 1v	Stalen Hanne Hendrix KULeuven 10 juli 2015	Staal 06 CB 1	VelosPro3132	CB1-1_004	CB1-1_004	CB1_072015.fasta	43483.7	1	24	35	80	0.027	0.612	YAYIGSELIPTLR	R	A	0.997	4.16	0.63	73.6	25	72.4	0	4	0	0	2	1495.82	1515.71		1156280	238	250	Orange	true
Staal 07 CB 1v	Stalen Hanne Hendrix KULeuven 10 juli 2015	Staal 07 CB 1	VelosPro3133	CB1-1_006	CB1-1_006	CB1_072015.fasta	29054.2	0.996	1	1	1	0.00035	0.0341	AQTAYYEQR	K	T	0.997	3	0.449	33.7	25	33.7	0	1	0	0	2	1129.53	963.594		133525	169	177	Empty	true
Staal 07 CB 1v	Stalen Hanne Hendrix KULeuven 10 juli 2015	Staal 07 CB 1	VelosPro3133	CB1-1_005	CB1-1_005	CB1_072015.fasta	33770.2	1	3	3	3	0.00105	0.116	IIVLLNSALADISSR	K	F	0.997	5.37	0.76	91.2	25	91.2	0	1	0	0	2	1584.93	1579.3		91550.2	37	51	Empty	true
Staal 07 CB 1v	Stalen Hanne Hendrix KULeuven 10 juli 2015	Staal 07 CB 1	VelosPro3133	CB1-1_005	CB1-1_005	CB1_072015.fasta	33770.2	1	3	3	3	0.00105	0.116	IPDDMPAQK	R	L	0.997	0	0	26.5	25	24.8	0	1	0	0	2	1014.49	987.084		197079	196	204	Empty	true
Staal 07 CB 1v	Stalen Hanne Hendrix KULeuven 10 juli 2015	Staal 07 CB 1	VelosPro3133	CB1-1_005	CB1-1_005	CB1_072015.fasta	33770.2	1	3	3	3	0.00105	0.116	IVDNNFYDPTR	K	I	0.997	3.96	0.432	56.1	25	56.1	0	1	0	0	2	1353.64	1186.82		143214	219	229	Empty	true
Staal 07 CB 1v	Stalen Hanne Hendrix KULeuven 10 juli 2015	Staal 07 CB 1	VelosPro3133	CB1-1_004	CB1-1_004	CB1_072015.fasta	43483.7	1	12	13	19	0.00665	0.413	DSLNFDTDADLLMHINR	R	E	0.997	5.91	0.646	87.4	28.7	87.4	0	1	0	0	2	1989.93	1503.42		66235.3	139	155	Orange	true
Staal 07 CB 1v	Stalen Hanne Hendrix KULeuven 10 juli 2015	Staal 07 CB 1	VelosPro3133	CB1-1_004	CB1-1_004	CB1_072015.fasta	43483.7	1	12	13	19	0.00665	0.413	ELLTAANQITEDALGIDLINNAGTIR	R	Y	0.997	4.85	0.566	53.9	26.8	53.9	0	1	0	0	2	2739.45	1662.85		69030	156	181	Orange	true
Staal 07 CB 1v	Stalen Hanne Hendrix KULeuven 10 juli 2015	Staal 07 CB 1	VelosPro3133	CB1-1_004	CB1-1_004	CB1_072015.fasta	43483.7	1	12	13	19	0.00665	0.413	FGFFTEYTR	K	D	0.997	3.31	0.524	41.4	25	33.6	0	2	0	0	2	1167.55	1454.96		258213	130	138	Orange	true
Staal 07 CB 1v	Stalen Hanne Hendrix KULeuven 10 juli 2015	Staal 07 CB 1	VelosPro3133	CB1-1_004	CB1-1_004	CB1_072015.fasta	43483.7	1	12	13	19	0.00665	0.413	FIVNPNMFK	R	W	0.997	2.96	0.461	33.7	25	32.5	0	1	0	0	2	1109.58	1420.13		218325	286	294	Orange	true
Staal 07 CB 1v	Stalen Hanne Hendrix KULeuven 10 juli 2015	Staal 07 CB 1	VelosPro3133	CB1-1_004	CB1-1_004	CB1_072015.fasta	43483.7	1	12	13	19	0.00665	0.413	IINGNLYGSSK	K	D	0.997	3.18	0.389	38.2	25	38.2	0	2	0	0	2	1165.62	1071.02		673252	84	94	Orange	true
Staal 07 CB 1v	Stalen Hanne Hendrix KULeuven 10 juli 2015	Staal 07 CB 1	VelosPro3133	CB1-1_004	CB1-1_004	CB1_072015.fasta	43483.7	1	12	13	19	0.00665	0.413	KEQFFTQLAHAQSIPPNFGK	R	T	0.997	5.11	0.462	33.1	29.9	33.1	0	0	1	0	2	2288.18	1322.8		91665.4	37	56	Orange	true
Staal 07 CB 1v	Stalen Hanne Hendrix KULeuven 10 juli 2015	Staal 07 CB 1	VelosPro3133	CB1-1_004	CB1-1_004	CB1_072015.fasta	43483.7	1	12	13	19	0.00665	0.413	LELEGTFEK	R	F	0.997	2.76	0.462	30.6	25	28.1	0	2	0	0	2	1065.55	1225.23		336742	121	129	Orange	true
Staal 07 CB 1v	Stalen Hanne Hendrix KULeuven 10 juli 2015	Staal 07 CB 1	VelosPro3133	CB1-1_004	CB1-1_004	CB1_072015.fasta	43483.7	1	12	13	19	0.00665	0.413	LPVLGENGGR	K	V	0.997	2.42	0.461	27	25	27	0	1	0	0	2	1011.56	1126.63		213272	103	112	Orange	true
Staal 07 CB 1v	Stalen Hanne Hendrix KULeuven 10 juli 2015	Staal 07 CB 1	VelosPro3133	CB1-1_004	CB1-1_004	CB1_072015.fasta	43483.7	1	12	13	19	0.00665	0.413	LSIDLDNNR	R	T	0.997	2.9	0.343	28.9	25	28.9	0	2	0	0	2	1059.54	1192.47		291159	206	214	Orange	true
Staal 07 CB 1v	Stalen Hanne Hendrix KULeuven 10 juli 2015	Staal 07 CB 1	VelosPro3133	CB1-1_004	CB1-1_004	CB1_072015.fasta	43483.7	1	12	13	19	0.00665	0.413	NVNDEGIDATGAK	R	I	0.997	4.41	0.596	72.3	25	67.9	0	2	0	0	2	1303.61	970.174		486334	71	83	Orange	true
Staal 07 CB 1v	Stalen Hanne Hendrix KULeuven 10 juli 2015	Staal 07 CB 1	VelosPro3133	CB1-1_004	CB1-1_004	CB1_072015.fasta	43483.7	1	12	13	19	0.00665	0.413	SELGQNDIVTYVDLMR	R	L	0.997	5.4	0.546	90.4	29.5	90.4	0	2	0	0	2	1852.91	1535.48		201799	190	205	Orange	true
Staal 07 CB 1v	Stalen Hanne Hendrix KULeuven 10 juli 2015	Staal 07 CB 1	VelosPro3133	CB1-1_004	CB1-1_004	CB1_072015.fasta	43483.7	1	12	13	19	0.00665	0.413	YAYIGSELIPTLR	R	A	0.997	3.24	0.575	58.7	25	58.3	0	2	0	0	2	1495.82	1877.82		106562	238	250	Orange	true
Staal 07 CB 1v	Stalen Hanne Hendrix KULeuven 10 juli 2015	Staal 07 CB 1	VelosPro3133	CB-2_003	CB-2_003	CB1_072015.fasta	43186.7	1	7	7	11	0.00385	0.242	ADQSFNQGIQK	R	Q	0.997	3.62	0.499	45.3	25	41.3	0	2	0	0	2	1235.6	980.818		511449	174	184	Orange	true
Staal 07 CB 1v	Stalen Hanne Hendrix KULeuven 10 juli 2015	Staal 07 CB 1	VelosPro3133	CB-2_003	CB-2_003	CB1_072015.fasta	43186.7	1	7	7	11	0.00385	0.242	AQLTMPDTLIGR	R	Q	0.997	3.23	0.446	43.4	25	43.4	0	2	0	0	2	1315.7	1350.26		272218	106	117	Orange	true
Staal 07 CB 1v	Stalen Hanne Hendrix KULeuven 10 juli 2015	Staal 07 CB 1	VelosPro3133	CB-2_003	CB-2_003	CB1_072015.fasta	43186.7	1	7	7	11	0.00385	0.242	ENPLNSPGTDSASTAAK	K	I	0.997	3.85	0.71	51.7	25.2	51.7	0	1	0	0	2	1659.78	992.056		137508	251	267	Orange	true
Staal 07 CB 1v	Stalen Hanne Hendrix KULeuven 10 juli 2015	Staal 07 CB 1	VelosPro3133	CB-2_003	CB-2_003	CB1_072015.fasta	43186.7	1	7	7	11	0.00385	0.242	LGNTQAQINQR	R	R	0.997	3.69	0.533	62.9	25	62.9	0	2	0	0	2	1242.65	901.788		319692	353	363	Orange	true
Staal 07 CB 1v	Stalen Hanne Hendrix KULeuven 10 juli 2015	Staal 07 CB 1	VelosPro3133	CB-2_003	CB-2_003	CB1_072015.fasta	43186.7	1	7	7	11	0.00385	0.242	LSSAEKENPLNSPGTDSASTAAK	R	I	0.997	4.22	0.508	43.5	32.6	43.5	0	0	1	0	2	2275.1	1013.65		84697.5	245	267	Orange	true
Staal 07 CB 1v	Stalen Hanne Hendrix KULeuven 10 juli 2015	Staal 07 CB 1	VelosPro3133	CB-2_003	CB-2_003	CB1_072015.fasta	43186.7	1	7	7	11	0.00385	0.242	NTANAVNLLTGAQSTDELVQR	R	Q	0.997	7.32	0.691	113	29.2	113	0	1	0	0	2	2215.13	1378.4		111489	63	83	Orange	true
Staal 07 CB 1v	Stalen Hanne Hendrix KULeuven 10 juli 2015	Staal 07 CB 1	VelosPro3133	CB-2_003	CB-2_003	CB1_072015.fasta	43186.7	1	7	7	11	0.00385	0.242	TLTGANADAITSSGEAATK	K	E	0.997	6.34	0.678	126	28	126	0	2	0	0	2	1778.88	1099.56		215641	221	239	Orange	true
Staal 07 CB 1v	Stalen Hanne Hendrix KULeuven 10 juli 2015	Staal 07 CB 1	VelosPro3133	CB-2_005	CB-2_005	CB1_072015.fasta	27043.7	0.996	1	1	1	0.00035	0.0769	VSETGAQTAATTATTAAAK	K	S	0.997	6.45	0.589	110	28.5	107	0	1	0	0	2	1750.88	1017.14		69868.4	148	166	Empty	true
Staal 07 CB 1v	Stalen Hanne Hendrix KULeuven 10 juli 2015	Staal 07 CB 1	VelosPro3133	CB1-3_008	CB1-3_008	CB1_072015.fasta	15960	1	3	4	4	0.0014	0.381	AFTDAQTFELSIAGSGGVAPYSVEWYK	K	D	0.997	5.23	0.661	58.5	30.3	58.5	0	1	0	0	2	2894.39	1598.36		104658	79	105	Orange	true
Staal 07 CB 1v	Stalen Hanne Hendrix KULeuven 10 juli 2015	Staal 07 CB 1	VelosPro3133	CB1-3_008	CB1-3_008	CB1_072015.fasta	15960	1	3	4	4	0.0014	0.381	IANANSTTLNLGTATTAMAGK	K	Y	0.997	6.79	0.676	97.5	28.4	97.5	0	1	0	0	2	2037.03	1163.34		115084	110	130	Orange	true
Staal 07 CB 1v	Stalen Hanne Hendrix KULeuven 10 juli 2015	Staal 07 CB 1	VelosPro3133	CB1-3_008	CB1-3_008	CB1_072015.fasta	15960	1	3	4	4	0.0014	0.381	YTAVYKDAMGK	K	S	0.997	3.63	0.514	50.7	25.4	46.2	0	2	0	0	2	1246.61	972.49		299707	131	141	Orange	true
Staal 08 CB 1v	Stalen Hanne Hendrix KULeuven 10 juli 2015	Staal 08 CB 1	VelosPro3134	CB1-3_008	CB1-3_008	CB1_072015.fasta	15960	1	2	3	4	0.00162	0.206	IANANSTTLNLGTATTAMAGK	K	Y	0.997	7.19	0.676	97.5	28.1	95.9	0	3	0	0	2	2021.03	1166.89		211440	110	130	Orange	true
Staal 08 CB 1v	Stalen Hanne Hendrix KULeuven 10 juli 2015	Staal 08 CB 1	VelosPro3134	CB1-3_008	CB1-3_008	CB1_072015.fasta	15960	1	2	3	4	0.00162	0.206	YTAVYKDAMGK	K	S	0.995	3.2	0.505	37	25	37	0	1	0	0	2	1262.61	919.851		143484	131	141	Orange	true
Staal 08 CB 1v	Stalen Hanne Hendrix KULeuven 10 juli 2015	Staal 08 CB 1	VelosPro3134	CB-2_003	CB-2_003	CB1_072015.fasta	43186.7	1	2	2	3	0.00121	0.0898	ENPLNSPGTDSASTAAK	K	I	0.997	3.63	0.563	34.5	25.8	1.53	0	1	0	0	2	1660.77	994.28		38551	251	267	Orange	true
Staal 08 CB 1v	Stalen Hanne Hendrix KULeuven 10 juli 2015	Staal 08 CB 1	VelosPro3134	CB-2_003	CB-2_003	CB1_072015.fasta	43186.7	1	2	2	3	0.00121	0.0898	TLTGANADAITSSGEAATK	K	E	0.997	6.8	0.688	116	28.1	116	0	2	0	0	2	1778.88	1097.44		161777	221	239	Orange	true
Staal 08 CB 1v	Stalen Hanne Hendrix KULeuven 10 juli 2015	Staal 08 CB 1	VelosPro3134	CB1-1_005	CB1-1_005	CB1_072015.fasta	33770.2	1	9	12	14	0.00566	0.401	EVYLQTCK	K	G	0.988	2.18	0.506	20.2	25	20.2	0	1	0	0	2	1040.51	1024.4		113724	58	65	Orange	true
Staal 08 CB 1v	Stalen Hanne Hendrix KULeuven 10 juli 2015	Staal 08 CB 1	VelosPro3134	CB1-1_005	CB1-1_005	CB1_072015.fasta	33770.2	1	9	12	14	0.00566	0.401	FKQTIDKPATITTR	R	Y	0.997	4.59	0.583	63.4	25	63.4	0	1	0	0	2	1619.91	990.23		52391.4	156	169	Orange	true
Staal 08 CB 1v	Stalen Hanne Hendrix KULeuven 10 juli 2015	Staal 08 CB 1	VelosPro3134	CB1-1_005	CB1-1_005	CB1_072015.fasta	33770.2	1	9	12	14	0.00566	0.401	IIVLLNSALADISSR	K	F	0.997	5.53	0.777	102	25	102	0	2	0	0	2	1584.93	1578.97		405671	37	51	Orange	true
Staal 08 CB 1v	Stalen Hanne Hendrix KULeuven 10 juli 2015	Staal 08 CB 1	VelosPro3134	CB1-1_005	CB1-1_005	CB1_072015.fasta	33770.2	1	9	12	14	0.00566	0.401	IPDDMPAQK	R	L	0.997	2.66	0.496	38.6	25	35.5	0	3	0	0	2	1014.49	850.458		426351	196	204	Orange	true
Staal 08 CB 1v	Stalen Hanne Hendrix KULeuven 10 juli 2015	Staal 08 CB 1	VelosPro3134	CB1-1_005	CB1-1_005	CB1_072015.fasta	33770.2	1	9	12	14	0.00566	0.401	IVDNNFYDPTR	K	I	0.997	3.53	0.452	50.3	25	50.3	0	1	0	0	2	1353.64	1181.25		150721	219	229	Orange	true
Staal 08 CB 1v	Stalen Hanne Hendrix KULeuven 10 juli 2015	Staal 08 CB 1	VelosPro3134	CB1-1_005	CB1-1_005	CB1_072015.fasta	33770.2	1	9	12	14	0.00566	0.401	LTPDELDDMCFPCR	K	Q	0.997	3.95	0.664	59.7	25	58.9	0	2	0	0	2	1768.73	1325.12		142049	139	152	Orange	true
Staal 08 CB 1v	Stalen Hanne Hendrix KULeuven 10 juli 2015	Staal 08 CB 1	VelosPro3134	CB1-1_005	CB1-1_005	CB1_072015.fasta	33770.2	1	9	12	14	0.00566	0.401	SVHLAAYNTIR	R	I	0.997	2.99	0.467	35.1	25	35.1	0	1	0	0	2	1244.67	1101.45		193748	185	195	Orange	true
Staal 08 CB 1v	Stalen Hanne Hendrix KULeuven 10 juli 2015	Staal 08 CB 1	VelosPro3134	CB1-1_005	CB1-1_005	CB1_072015.fasta	33770.2	1	9	12	14	0.00566	0.401	TLYVIDNSVASQQMK	K	L	0.997	5.79	0.662	86.3	28.8	86.3	0	2	0	0	2	1712.85	1237.58		201348	68	82	Orange	true
Staal 08 CB 1v	Stalen Hanne Hendrix KULeuven 10 juli 2015	Staal 08 CB 1	VelosPro3134	CB1-1_005	CB1-1_005	CB1_072015.fasta	33770.2	1	9	12	14	0.00566	0.401	YIAACTLLQDQGSGVEPVGNNGSK	K	F	0.997	5.62	0.707	90.4	29	90.4	0	1	0	0	2	2478.19	1299.17		46185.4	272	295	Orange	true
Staal 08 CB 1v	Stalen Hanne Hendrix KULeuven 10 juli 2015	Staal 08 CB 1	VelosPro3134	CB1-1_004	CB1-1_004	CB1_072015.fasta	43483.7	1	7	7	9	0.00364	0.219	DSLNFDTDADLLMHINR	R	E	0.997	5.68	0.615	99.7	28.8	99.7	0	1	0	0	2	1989.93	1503.34		48163.9	139	155	Orange	true
Staal 08 CB 1v	Stalen Hanne Hendrix KULeuven 10 juli 2015	Staal 08 CB 1	VelosPro3134	CB1-1_004	CB1-1_004	CB1_072015.fasta	43483.7	1	7	7	9	0.00364	0.219	FGFFTEYTR	K	D	0.997	3.27	0.53	47.5	25	42.1	0	1	0	0	2	1167.55	1455.08		87561.5	130	138	Orange	true
Staal 08 CB 1v	Stalen Hanne Hendrix KULeuven 10 juli 2015	Staal 08 CB 1	VelosPro3134	CB1-1_004	CB1-1_004	CB1_072015.fasta	43483.7	1	7	7	9	0.00364	0.219	LELEGTFEK	R	F	0.997	2.6	0.273	37.1	25	34.8	0	1	0	0	2	1065.55	1229.67		112215	121	129	Orange	true
Staal 08 CB 1v	Stalen Hanne Hendrix KULeuven 10 juli 2015	Staal 08 CB 1	VelosPro3134	CB1-1_004	CB1-1_004	CB1_072015.fasta	43483.7	1	7	7	9	0.00364	0.219	LSIDLDNNR	R	T	0.996	2.82	0.271	32.4	25	29.6	0	2	0	0	2	1059.54	1192.61		265619	206	214	Orange	true
Staal 08 CB 1v	Stalen Hanne Hendrix KULeuven 10 juli 2015	Staal 08 CB 1	VelosPro3134	CB1-1_004	CB1-1_004	CB1_072015.fasta	43483.7	1	7	7	9	0.00364	0.219	NVNDEGIDATGAK	R	I	0.997	4	0.537	58.7	25	58.7	0	2	0	0	2	1303.61	962.016		191457	71	83	Orange	true
Staal 08 CB 1v	Stalen Hanne Hendrix KULeuven 10 juli 2015	Staal 08 CB 1	VelosPro3134	CB1-1_004	CB1-1_004	CB1_072015.fasta	43483.7	1	7	7	9	0.00364	0.219	SELGQNDIVTYVDLMR	R	L	0.997	5.41	0.546	88	29.4	84.5	0	1	0	0	2	1852.91	1543.59		65680.2	190	205	Orange	true
Staal 08 CB 1v	Stalen Hanne Hendrix KULeuven 10 juli 2015	Staal 08 CB 1	VelosPro3134	CB1-1_004	CB1-1_004	CB1_072015.fasta	43483.7	1	7	7	9	0.00364	0.219	YAYIGSELIPTLR	R	A	0.997	3.85	0.499	55	25	53.8	0	1	0	0	2	1495.82	1488.69		73366.6	238	250	Orange	true
Staal 08 CB 1v	Stalen Hanne Hendrix KULeuven 10 juli 2015	Staal 08 CB 1	VelosPro3134	CB-2_005	CB-2_005	CB1_072015.fasta	27043.7	0.997	1	1	2	0.000808	0.0486	STENAQLTDGDR	K	E	0.997	4.11	0.594	61.6	25	61.6	0	2	0	0	2	1306.59	898.315		151852	167	178	Orange	true
Staal 09 CB 1v	Stalen Hanne Hendrix KULeuven 10 juli 2015	Staal 09 CB 1	VelosPro3135	CB1-1_006	CB1-1_006	CB1_072015.fasta	29054.2	1	9	12	15	0.00608	0.53	AQTAYYEQR	K	T	0.997	3.13	0.599	25.9	25	25.9	0	1	0	0	2	1129.53	964.649		691836	169	177	Orange	true
Staal 09 CB 1v	Stalen Hanne Hendrix KULeuven 10 juli 2015	Staal 09 CB 1	VelosPro3135	CB1-1_006	CB1-1_006	CB1_072015.fasta	29054.2	1	9	12	15	0.00608	0.53	AQTSAGVAATGSVIGTQVALMNK	K	Q	0.997	5.87	0.702	131	28.8	129	0	3	0	0	2	2175.14	1272.7		160811	183	205	Orange	true
Staal 09 CB 1v	Stalen Hanne Hendrix KULeuven 10 juli 2015	Staal 09 CB 1	VelosPro3135	CB1-1_006	CB1-1_006	CB1_072015.fasta	29054.2	1	9	12	15	0.00608	0.53	KLGLDLK	R	L	0.988	2.01	0.405	31.5	25	30	0	1	0	0	2	786.509	1119.07		214057	82	88	Orange	true
Staal 09 CB 1v	Stalen Hanne Hendrix KULeuven 10 juli 2015	Staal 09 CB 1	VelosPro3135	CB1-1_006	CB1-1_006	CB1_072015.fasta	29054.2	1	9	12	15	0.00608	0.53	LQEAQISLTAAQEEQIR	K	A	0.997	6	0.581	99.2	29.2	87.1	0	1	0	0	2	1928.01	1275.64		43977.5	89	105	Orange	true
Staal 09 CB 1v	Stalen Hanne Hendrix KULeuven 10 juli 2015	Staal 09 CB 1	VelosPro3135	CB1-1_006	CB1-1_006	CB1_072015.fasta	29054.2	1	9	12	15	0.00608	0.53	NAEQQAAQIWANTWNVR	R	R	0.997	5.89	0.659	87.8	27.9	87.8	0	1	0	0	2	1999.97	1554.47		64770.7	213	229	Orange	true
Staal 09 CB 1v	Stalen Hanne Hendrix KULeuven 10 juli 2015	Staal 09 CB 1	VelosPro3135	CB1-1_006	CB1-1_006	CB1_072015.fasta	29054.2	1	9	12	15	0.00608	0.53	QLDLMAEQLEQAK	K	A	0.997	4.37	0.624	71.3	25	64.5	0	3	0	0	2	1516.77	1357.11		393783	156	168	Orange	true
Staal 09 CB 1v	Stalen Hanne Hendrix KULeuven 10 juli 2015	Staal 09 CB 1	VelosPro3135	CB1-1_006	CB1-1_006	CB1_072015.fasta	29054.2	1	9	12	15	0.00608	0.53	QTDEDTIADSTNHLSDADLGK	R	V	0.997	4.04	0.596	63.7	30.8	63.7	0	1	0	0	2	2246.01	1189.6		30292.7	231	251	Orange	true
Staal 09 CB 1v	Stalen Hanne Hendrix KULeuven 10 juli 2015	Staal 09 CB 1	VelosPro3135	CB1-1_006	CB1-1_006	CB1_072015.fasta	29054.2	1	9	12	15	0.00608	0.53	TLDGTGVLDQMLATMR	K	V	0.997	5.23	0.637	93.5	27.5	93.5	0	3	0	0	2	1721.86	1502.96		222713	26	41	Orange	true
Staal 09 CB 1v	Stalen Hanne Hendrix KULeuven 10 juli 2015	Staal 09 CB 1	VelosPro3135	CB1-1_006	CB1-1_006	CB1_072015.fasta	29054.2	1	9	12	15	0.00608	0.53	VPLEMAQITAQTNLVIK	K	Q	0.997	6.31	0.62	87.4	25	87.4	0	1	0	0	2	1869.05	1480.89		40644.4	111	127	Orange	true
Staal 09 CB 1v	Stalen Hanne Hendrix KULeuven 10 juli 2015	Staal 09 CB 1	VelosPro3135	CB1-1_004	CB1-1_004	CB1_072015.fasta	43483.7	1	3	3	5	0.00203	0.0791	FGFFTEYTR	K	D	0.997	3.24	0.514	40.6	25	29.3	0	1	0	0	2	1167.55	1469.75		80892.4	130	138	Orange	true
Staal 09 CB 1v	Stalen Hanne Hendrix KULeuven 10 juli 2015	Staal 09 CB 1	VelosPro3135	CB1-1_004	CB1-1_004	CB1_072015.fasta	43483.7	1	3	3	5	0.00203	0.0791	LSIDLDNNR	R	T	0.997	2.8	0.39	31.8	25	31.8	0	2	0	0	2	1059.54	1204.28		205050	206	214	Orange	true
Staal 09 CB 1v	Stalen Hanne Hendrix KULeuven 10 juli 2015	Staal 09 CB 1	VelosPro3135	CB1-1_004	CB1-1_004	CB1_072015.fasta	43483.7	1	3	3	5	0.00203	0.0791	NVNDEGIDATGAK	R	I	0.997	4.32	0.618	66.6	25	62.5	0	2	0	0	2	1303.61	972.853		216716	71	83	Orange	true
Staal 09 CB 1v	Stalen Hanne Hendrix KULeuven 10 juli 2015	Staal 09 CB 1	VelosPro3135	CB-2_005	CB-2_005	CB1_072015.fasta	27043.7	1	10	10	19	0.0077	0.534	AGFWNDYAGLVGDK	R	E	0.997	5.1	0.615	76.4	25	76.4	0	2	0	0	2	1512.71	1488.5		364476	46	59	Orange	true
Staal 09 CB 1v	Stalen Hanne Hendrix KULeuven 10 juli 2015	Staal 09 CB 1	VelosPro3135	CB-2_005	CB-2_005	CB1_072015.fasta	27043.7	1	10	10	19	0.0077	0.534	EQVNAVQQALQGIIGQMTEAIVK	R	I	0.997	5.86	0.728	112	25	112	0	1	0	0	2	2468.32	1936.42		39954.5	179	201	Orange	true
Staal 09 CB 1v	Stalen Hanne Hendrix KULeuven 10 juli 2015	Staal 09 CB 1	VelosPro3135	CB-2_005	CB-2_005	CB1_072015.fasta	27043.7	1	10	10	19	0.0077	0.534	FIVKPVR	R	A	0.988	1.84	0.426	31	25	22.1	0	1	0	0	2	858.556	1053.95		529775	39	45	Orange	true
Staal 09 CB 1v	Stalen Hanne Hendrix KULeuven 10 juli 2015	Staal 09 CB 1	VelosPro3135	CB-2_005	CB-2_005	CB1_072015.fasta	27043.7	1	10	10	19	0.0077	0.534	IKNGAPTSDTDGTVVGDQTS	R	-	0.997	6	0.709	62.4	30.5	62.4	0	2	0	0	2	1962.93	996.921		123237	228	247	Orange	true
Staal 09 CB 1v	Stalen Hanne Hendrix KULeuven 10 juli 2015	Staal 09 CB 1	VelosPro3135	CB-2_005	CB-2_005	CB1_072015.fasta	27043.7	1	10	10	19	0.0077	0.534	NGAPTSDTDGTVVGDQTS	K	-	0.997	2.95	0.57	38.7	25.6	38.7	0	1	0	0	2	1721.75	1021.4		54427.4	230	247	Orange	true
Staal 09 CB 1v	Stalen Hanne Hendrix KULeuven 10 juli 2015	Staal 09 CB 1	VelosPro3135	CB-2_005	CB-2_005	CB1_072015.fasta	27043.7	1	10	10	19	0.0077	0.534	NPNGHPLTHTR	K	F	0.997	3.13	0.553	30	25	30	0	2	0	0	2	1243.63	750.89		54625.7	28	38	Orange	true
Staal 09 CB 1v	Stalen Hanne Hendrix KULeuven 10 juli 2015	Staal 09 CB 1	VelosPro3135	CB-2_005	CB-2_005	CB1_072015.fasta	27043.7	1	10	10	19	0.0077	0.534	STENAQLTDGDR	K	E	0.997	4.25	0.639	72.5	25	72.5	0	5	0	0	2	1306.59	919.522		5123010	167	178	Orange	true
Staal 09 CB 1v	Stalen Hanne Hendrix KULeuven 10 juli 2015	Staal 09 CB 1	VelosPro3135	CB-2_005	CB-2_005	CB1_072015.fasta	27043.7	1	10	10	19	0.0077	0.534	STENAQLTDGDREQVNAVQQALQGIIGQMTEAIVK	K	I	0.997	6.95	0.707	42.3	32.9	-9.55	0	0	1	0	2	3757.86	1880.38		22317.1	167	201	Orange	true
Staal 09 CB 1v	Stalen Hanne Hendrix KULeuven 10 juli 2015	Staal 09 CB 1	VelosPro3135	CB-2_005	CB-2_005	CB1_072015.fasta	27043.7	1	10	10	19	0.0077	0.534	TVVNLQDLIVTQANSQPEYGEEILAR	R	I	0.997	5.84	0.635	50.9	29.7	49.7	0	0	2	0	2	2900.5	1583.62		478340	106	131	Orange	true
Staal 09 CB 1v	Stalen Hanne Hendrix KULeuven 10 juli 2015	Staal 09 CB 1	VelosPro3135	CB-2_005	CB-2_005	CB1_072015.fasta	27043.7	1	10	10	19	0.0077	0.534	VSETGAQTAATTATTAAAK	K	S	0.997	6.3	0.697	122	27.8	122	0	2	0	0	2	1750.88	1031.84		350889	148	166	Orange	true
Staal 09 CB 1v	Stalen Hanne Hendrix KULeuven 10 juli 2015	Staal 09 CB 1	VelosPro3135	CB-2_003	CB-2_003	CB1_072015.fasta	43186.7	1	4	4	5	0.00203	0.14	ADQSFNQGIQK	R	Q	0.997	3.7	0.463	48.6	25	44	0	1	0	0	2	1235.6	982.48		124138	174	184	Orange	true
Staal 09 CB 1v	Stalen Hanne Hendrix KULeuven 10 juli 2015	Staal 09 CB 1	VelosPro3135	CB-2_003	CB-2_003	CB1_072015.fasta	43186.7	1	4	4	5	0.00203	0.14	AQQLAPVNFGDSNQLLR	R	A	0.997	4.99	0.603	72.6	26.1	68.9	0	1	0	0	2	1870.98	1392.2		82000.8	19	35	Orange	true
Staal 09 CB 1v	Stalen Hanne Hendrix KULeuven 10 juli 2015	Staal 09 CB 1	VelosPro3135	CB-2_003	CB-2_003	CB1_072015.fasta	43186.7	1	4	4	5	0.00203	0.14	ENPLNSPGTDSASTAAK	K	I	0.997	4.19	0.665	39.5	25.5	39.5	0	2	0	0	2	1659.78	1000.44		102541	251	267	Orange	true
Staal 09 CB 1v	Stalen Hanne Hendrix KULeuven 10 juli 2015	Staal 09 CB 1	VelosPro3135	CB-2_003	CB-2_003	CB1_072015.fasta	43186.7	1	4	4	5	0.00203	0.14	LGNTQAQINQR	R	R	0.997	3.23	0.491	39.3	25	39.3	0	1	0	0	2	1242.65	930.002		112613	353	363	Orange	true
Staal 09 CB 1v	Stalen Hanne Hendrix KULeuven 10 juli 2015	Staal 09 CB 1	VelosPro3135	CB1-3_008	CB1-3_008	CB1_072015.fasta	15960	1	3	5	6	0.00243	0.381	AFTDAQTFELSIAGSGGVAPYSVEWYK	K	D	0.997	6.96	0.657	34.9	33	34.9	0	1	1	0	2	2895.37	1611.06		310461	79	105	Orange	true
Staal 09 CB 1v	Stalen Hanne Hendrix KULeuven 10 juli 2015	Staal 09 CB 1	VelosPro3135	CB1-3_008	CB1-3_008	CB1_072015.fasta	15960	1	3	5	6	0.00243	0.381	IANANSTTLNLGTATTAMAGK	K	Y	0.997	6.64	0.739	125	28.9	123	0	3	0	0	2	2021.03	1290.36		271471	110	130	Orange	true
Staal 09 CB 1v	Stalen Hanne Hendrix KULeuven 10 juli 2015	Staal 09 CB 1	VelosPro3135	CB1-3_008	CB1-3_008	CB1_072015.fasta	15960	1	3	5	6	0.00243	0.381	YTAVYKDAMGK	K	S	0.997	3.15	0.514	46.8	25	42.5	0	1	0	0	2	1246.61	1040.1		139381	131	141	Orange	true
Staal 10 CB 1v	Stalen Hanne Hendrix KULeuven 10 juli 2015	Staal 10 CB 1	VelosPro3136	CB1-3_010	CB1-3_010	CB1_072015.fasta	14672.9	1	1	1	1	0.00035	0.113	VASNPNAYESVDSYIK	R	K	0.997	5.1	0.63	62.3	28.1	0	0	1	0	0	2	1757.82	1273.41		63206.5	122	137	Orange	true
Staal 10 CB 1v	Stalen Hanne Hendrix KULeuven 10 juli 2015	Staal 10 CB 1	VelosPro3136	CB1-3_008	CB1-3_008	CB1_072015.fasta	15960	1	3	4	6	0.0021	0.381	AFTDAQTFELSIAGSGGVAPYSVEWYK	K	D	0.997	5.46	0.584	70.8	31	70.8	0	1	0	0	2	2895.37	1586.79		114583	79	105	Orange	true
Staal 10 CB 1v	Stalen Hanne Hendrix KULeuven 10 juli 2015	Staal 10 CB 1	VelosPro3136	CB1-3_008	CB1-3_008	CB1_072015.fasta	15960	1	3	4	6	0.0021	0.381	IANANSTTLNLGTATTAMAGK	K	Y	0.997	7.06	0.666	106	29	106	0	3	0	0	2	2037.03	1275.47		412252	110	130	Orange	true
Staal 10 CB 1v	Stalen Hanne Hendrix KULeuven 10 juli 2015	Staal 10 CB 1	VelosPro3136	CB1-3_008	CB1-3_008	CB1_072015.fasta	15960	1	3	4	6	0.0021	0.381	YTAVYKDAMGK	K	S	0.979	3.29	0.541	41.3	25	41.3	0	2	0	0	2	1262.61	916.864		406781	131	141	Orange	true
Staal 10 CB 1v	Stalen Hanne Hendrix KULeuven 10 juli 2015	Staal 10 CB 1	VelosPro3136	CB-2_005	CB-2_005	CB1_072015.fasta	27043.7	1	5	6	7	0.00245	0.356	AGFWNDYAGLVGDK	R	E	0.997	4.79	0.578	68.5	25.1	62	0	1	0	0	2	1512.71	1473.24		87863.1	46	59	Orange	true
Staal 10 CB 1v	Stalen Hanne Hendrix KULeuven 10 juli 2015	Staal 10 CB 1	VelosPro3136	CB-2_005	CB-2_005	CB1_072015.fasta	27043.7	1	5	6	7	0.00245	0.356	EQVNAVQQALQGIIGQMTEAIVK	R	I	0.997	5.27	0.56	69.3	29.5	69.3	0	0	2	0	2	2468.32	1920.38		81395.9	179	201	Orange	true
Staal 10 CB 1v	Stalen Hanne Hendrix KULeuven 10 juli 2015	Staal 10 CB 1	VelosPro3136	CB-2_005	CB-2_005	CB1_072015.fasta	27043.7	1	5	6	7	0.00245	0.356	IKNGAPTSDTDGTVVGDQTS	R	-	0.997	5.08	0.691	49.3	30.4	49.3	0	2	0	0	2	1962.93	982.765		124198	228	247	Orange	true
Staal 10 CB 1v	Stalen Hanne Hendrix KULeuven 10 juli 2015	Staal 10 CB 1	VelosPro3136	CB-2_005	CB-2_005	CB1_072015.fasta	27043.7	1	5	6	7	0.00245	0.356	STENAQLTDGDR	K	E	0.997	3.74	0.479	58.1	25	58.1	0	1	0	0	2	1306.59	892.869		104172	167	178	Orange	true
Staal 10 CB 1v	Stalen Hanne Hendrix KULeuven 10 juli 2015	Staal 10 CB 1	VelosPro3136	CB-2_005	CB-2_005	CB1_072015.fasta	27043.7	1	5	6	7	0.00245	0.356	VSETGAQTAATTATTAAAK	K	S	0.997	6.66	0.651	84.9	27.8	82.4	0	1	0	0	2	1750.88	1015.07		146337	148	166	Orange	true
Staal 10 CB 1v	Stalen Hanne Hendrix KULeuven 10 juli 2015	Staal 10 CB 1	VelosPro3136	CB1-1_004	CB1-1_004	CB1_072015.fasta	43483.7	1	3	3	4	0.0014	0.0893	LSIDLDNNR	R	T	0.997	2.86	0.371	29	25	29	0	1	0	0	2	1059.54	1183.26		140613	206	214	Orange	true
Staal 10 CB 1v	Stalen Hanne Hendrix KULeuven 10 juli 2015	Staal 10 CB 1	VelosPro3136	CB1-1_004	CB1-1_004	CB1_072015.fasta	43483.7	1	3	3	4	0.0014	0.0893	NVNDEGIDATGAK	R	I	0.997	3.83	0.592	63.5	25	63.5	0	2	0	0	2	1303.61	962.949		231832	71	83	Orange	true
Staal 10 CB 1v	Stalen Hanne Hendrix KULeuven 10 juli 2015	Staal 10 CB 1	VelosPro3136	CB1-1_004	CB1-1_004	CB1_072015.fasta	43483.7	1	3	3	4	0.0014	0.0893	YAYIGSELIPTLR	R	A	0.997	3.56	0.499	31.6	25	31.6	0	1	0	0	2	1495.82	1484.06		186126	238	250	Orange	true
Staal 11 CB 1v	Stalen Hanne Hendrix KULeuven 10 juli 2015	Band 11 CB 1	VelosPro3137	CB1-1_004	CB1-1_004	CB1_072015.fasta	43483.7	1	2	2	3	0.0016	0.0714	ESSIGPQIVTAYYQR	R	K	0.997	4.35	0.469	59.9	28	59.9	0	1	0	0	2	1711.87	1350.66		31053.4	15	29	Orange	true
Staal 11 CB 1v	Stalen Hanne Hendrix KULeuven 10 juli 2015	Band 11 CB 1	VelosPro3137	CB1-1_004	CB1-1_004	CB1_072015.fasta	43483.7	1	2	2	3	0.0016	0.0714	NVNDEGIDATGAK	R	I	0.997	4.13	0.624	61.5	25	58.5	0	2	0	0	2	1303.61	968.437		122697	71	83	Orange	true
Staal 11 CB 1v	Stalen Hanne Hendrix KULeuven 10 juli 2015	Band 11 CB 1	VelosPro3137	CB1-1_002	CB1-1_002	CB1_072015.fasta	104969	0.999	1	1	1	0.000534	0.0143	ASAEASAQSAAESK	K	E	0.997	4.65	0.618	56.6	25.4	56.6	0	1	0	0	2	1307.61	901.447		39238.4	53	66	Orange	true
Staal 11 CB 1v	Stalen Hanne Hendrix KULeuven 10 juli 2015	Band 11 CB 1	VelosPro3137	CB-2_005	CB-2_005	CB1_072015.fasta	27043.7	0.997	1	1	1	0.000534	0.0769	VSETGAQTAATTATTAAAK	K	S	0.997	6.33	0.609	89.8	27.3	89.8	0	1	0	0	2	1750.88	1021.46		24524.9	148	166	Orange	true
Staal 11 CB 1v	Stalen Hanne Hendrix KULeuven 10 juli 2015	Band 11 CB 1	VelosPro3137	CB1-3_008	CB1-3_008	CB1_072015.fasta	15960	1	2	5	7	0.00374	0.206	IANANSTTLNLGTATTAMAGK	K	Y	0.997	7.3	0.686	85.8	26.5	-11.7	0	5	0	0	2	2022.02	1265.65		174659	110	130	Orange	true
Staal 11 CB 1v	Stalen Hanne Hendrix KULeuven 10 juli 2015	Band 11 CB 1	VelosPro3137	CB1-3_008	CB1-3_008	CB1_072015.fasta	15960	1	2	5	7	0.00374	0.206	YTAVYKDAMGK	K	S	0.997	3.35	0.573	45.1	25	45.1	0	2	0	0	2	1262.61	926.391		130954	131	141	Orange	true
Staal 12 CB 1v	Stalen Hanne Hendrix KULeuven 10 juli 2015	Staal 12 CB 1	VelosPro3138	CB1-1_002	CB1-1_002	CB1_072015.fasta	104969	1	2	2	2	0.000754	0.0266	ASAEASAQSAAESK	K	E	0.997	4.65	0.542	84.9	25	77.3	0	1	0	0	2	1307.61	904.431		168413	53	66	Orange	true
Staal 12 CB 1v	Stalen Hanne Hendrix KULeuven 10 juli 2015	Staal 12 CB 1	VelosPro3138	CB1-1_002	CB1-1_002	CB1_072015.fasta	104969	1	2	2	2	0.000754	0.0266	EGQLQGYVDESK	K	N	0.986	3.54	0.532	41.7	25	5.63	0	1	0	0	2	1353.62	1101.8		109572	34	45	Orange	true
Staal 12 CB 1v	Stalen Hanne Hendrix KULeuven 10 juli 2015	Staal 12 CB 1	VelosPro3138	CB1-1_004	CB1-1_004	CB1_072015.fasta	43483.7	1	5	5	5	0.00188	0.143	ESSIGPQIVTAYYQR	R	K	0.997	4.47	0.49	57.5	28.1	57.5	0	1	0	0	2	1711.87	1351.49		85020.8	15	29	Orange	true
Staal 12 CB 1v	Stalen Hanne Hendrix KULeuven 10 juli 2015	Staal 12 CB 1	VelosPro3138	CB1-1_004	CB1-1_004	CB1_072015.fasta	43483.7	1	5	5	5	0.00188	0.143	FIVNPNMFK	R	W	0.997	2.89	0.451	30.6	25	15.4	0	1	0	0	2	1109.58	1438.76		184399	286	294	Orange	true
Staal 12 CB 1v	Stalen Hanne Hendrix KULeuven 10 juli 2015	Staal 12 CB 1	VelosPro3138	CB1-1_004	CB1-1_004	CB1_072015.fasta	43483.7	1	5	5	5	0.00188	0.143	LELEGTFEK	R	F	0.997	2.6	0.471	33.1	25	32.8	0	1	0	0	2	1065.55	1228.49		170762	121	129	Orange	true
Staal 12 CB 1v	Stalen Hanne Hendrix KULeuven 10 juli 2015	Staal 12 CB 1	VelosPro3138	CB1-1_004	CB1-1_004	CB1_072015.fasta	43483.7	1	5	5	5	0.00188	0.143	LPVLGENGGR	K	V	0.997	2.74	0.372	29.2	25	29.2	0	1	0	0	2	1011.56	1127.64		172129	103	112	Orange	true
Staal 12 CB 1v	Stalen Hanne Hendrix KULeuven 10 juli 2015	Staal 12 CB 1	VelosPro3138	CB1-1_004	CB1-1_004	CB1_072015.fasta	43483.7	1	5	5	5	0.00188	0.143	NVNDEGIDATGAK	R	I	0.997	3.81	0.578	60	25	60	0	1	0	0	2	1303.61	964.324		107050	71	83	Orange	true
Staal 12 CB 1v	Stalen Hanne Hendrix KULeuven 10 juli 2015	Staal 12 CB 1	VelosPro3138	CB-2_005	CB-2_005	CB1_072015.fasta	27043.7	0.996	1	1	1	0.000377	0.0769	VSETGAQTAATTATTAAAK	K	S	0.997	6.73	0.63	105	27.8	105	0	1	0	0	2	1750.88	1024.69		90165.3	148	166	Orange	true
Staal 12 CB 1v	Stalen Hanne Hendrix KULeuven 10 juli 2015	Staal 12 CB 1	VelosPro3138	CB-2_001	CB-2_001	CB1_072015.fasta	84335.7	1	2	2	3	0.00113	0.0332	VAFIDEYVR	R	A	0.997	2.94	0.472	52	25	46	0	1	0	0	2	1111.58	1371.54		123128	141	149	Orange	true
Staal 12 CB 1v	Stalen Hanne Hendrix KULeuven 10 juli 2015	Staal 12 CB 1	VelosPro3138	CB-2_001	CB-2_001	CB1_072015.fasta	84335.7	1	2	2	3	0.00113	0.0332	YAALSEPFLASPDLFK	R	V	0.997	5.14	0.598	77.4	25	65.1	0	2	0	0	2	1768.92	1577.48		211243	96	111	Orange	true
Staal 12 CB 1v	Stalen Hanne Hendrix KULeuven 10 juli 2015	Staal 12 CB 1	VelosPro3138	CB1-3_010	CB1-3_010	CB1_072015.fasta	14672.9	0.999	1	1	1	0.000377	0.113	VASNPNAYESVDSYIK	R	K	0.997	4.54	0.457	79.6	27.6	74.5	0	1	0	0	2	1756.84	1275.82		62514.3	122	137	Orange	true
Staal 12 CB 1v	Stalen Hanne Hendrix KULeuven 10 juli 2015	Staal 12 CB 1	VelosPro3138	CB1-3_008	CB1-3_008	CB1_072015.fasta	15960	1	5	11	24	0.00904	0.69	AFTDAQTFELSIAGSGGVAPYSVEWYK	K	D	0.997	6.29	0.664	41.2	33.1	41.2	0	7	3	0	2	2894.39	1659.5		1996810	79	105	Orange	true
Staal 12 CB 1v	Stalen Hanne Hendrix KULeuven 10 juli 2015	Staal 12 CB 1	VelosPro3138	CB1-3_008	CB1-3_008	CB1_072015.fasta	15960	1	5	11	24	0.00904	0.69	IANANSTTLNLGTATTAMAGK	K	Y	0.997	6.55	0.716	99.9	28.2	98.2	0	9	0	0	2	2021.03	1232.07		4291190	110	130	Orange	true
Staal 12 CB 1v	Stalen Hanne Hendrix KULeuven 10 juli 2015	Staal 12 CB 1	VelosPro3138	CB1-3_008	CB1-3_008	CB1_072015.fasta	15960	1	5	11	24	0.00904	0.69	SVNSVECTVTVTEA	K	-	0.997	2.97	0.499	43.2	26.3	43.2	0	1	0	0	2	1495.69	1229.59		119171	142	155	Orange	true
Staal 12 CB 1v	Stalen Hanne Hendrix KULeuven 10 juli 2015	Staal 12 CB 1	VelosPro3138	CB1-3_008	CB1-3_008	CB1_072015.fasta	15960	1	5	11	24	0.00904	0.69	VQESQVDGDLVLGVGAAYVPPAVLAITTNLPATK	K	A	0.997	2.4	0.631	22.7	25	22.7	0	0	1	0	2	3406.85	1737.6		440311	45	78	Orange	true
Staal 12 CB 1v	Stalen Hanne Hendrix KULeuven 10 juli 2015	Staal 12 CB 1	VelosPro3138	CB1-3_008	CB1-3_008	CB1_072015.fasta	15960	1	5	11	24	0.00904	0.69	YTAVYKDAMGK	K	S	0.997	3.32	0.539	71.6	25	66.8	0	3	0	0	2	1246.61	1028.86		410329	131	141	Orange	true
Staal 13 CB 1v	Stalen Hanne Hendrix KULeuven 10 juli 2015	Staal 13 CB 1	VelosPro3139	CB1-3_010	CB1-3_010	CB1_072015.fasta	14672.9	1	3	5	8	0.00288	0.183	NTNAALSDR	K	Q	0.997	2.96	0.582	59.6	25	59.6	0	3	0	0	2	961.47	881.199		650696	109	117	Orange	true
Staal 13 CB 1v	Stalen Hanne Hendrix KULeuven 10 juli 2015	Staal 13 CB 1	VelosPro3139	CB1-3_010	CB1-3_010	CB1_072015.fasta	14672.9	1	3	5	8	0.00288	0.183	VASNPNAYESVDSYIK	R	K	0.997	5.12	0.593	62.1	28.8	0	0	3	0	0	2	1757.82	1301.1		228174	122	137	Orange	true
Staal 13 CB 1v	Stalen Hanne Hendrix KULeuven 10 juli 2015	Staal 13 CB 1	VelosPro3139	CB1-3_010	CB1-3_010	CB1_072015.fasta	14672.9	1	3	5	8	0.00288	0.183	VASNPNAYESVDSYIKK	R	Y	0.997	4.38	0.591	78.6	28.3	78.6	0	2	0	0	2	1884.93	1213.18		122890	122	138	Orange	true
Staal 13 CB 1v	Stalen Hanne Hendrix KULeuven 10 juli 2015	Staal 13 CB 1	VelosPro3139	CB1-3_008	CB1-3_008	CB1_072015.fasta	15960	1	3	8	13	0.00468	0.529	AFTDAQTFELSIAGSGGVAPYSVEWYK	K	D	0.997	5.22	0.591	30.1	32.9	30.1	0	3	3	0	2	2895.37	1600.41		1516830	79	105	Orange	true
Staal 13 CB 1v	Stalen Hanne Hendrix KULeuven 10 juli 2015	Staal 13 CB 1	VelosPro3139	CB1-3_008	CB1-3_008	CB1_072015.fasta	15960	1	3	8	13	0.00468	0.529	IANANSTTLNLGTATTAMAGK	K	Y	0.997	6.84	0.687	118	29.3	116	0	6	0	0	2	2021.03	1191.45		676301	110	130	Orange	true
Staal 13 CB 1v	Stalen Hanne Hendrix KULeuven 10 juli 2015	Staal 13 CB 1	VelosPro3139	CB1-3_008	CB1-3_008	CB1_072015.fasta	15960	1	3	8	13	0.00468	0.529	VQESQVDGDLVLGVGAAYVPPAVLAITTNLPATK	K	A	0.997	2.76	0.559	30.1	29.7	30.1	0	0	1	0	2	3406.85	1742.75		264199	45	78	Orange	true
Staal 13 CB 1v	Stalen Hanne Hendrix KULeuven 10 juli 2015	Staal 13 CB 1	VelosPro3139	CB1-1_005	CB1-1_005	CB1_072015.fasta	33770.2	0.999	1	1	1	0.00036	0.0497	IIVLLNSALADISSR	K	F	0.997	4.73	0.764	92.3	25	92.3	0	1	0	0	2	1584.93	1584.32		45231.7	37	51	Orange	true
Staal 13 CB 1v	Stalen Hanne Hendrix KULeuven 10 juli 2015	Staal 13 CB 1	VelosPro3139	CB1-1_004	CB1-1_004	CB1_072015.fasta	43483.7	0.999	1	1	2	0.00072	0.0332	NVNDEGIDATGAK	R	I	0.997	3.97	0.601	59.2	25	59	0	2	0	0	2	1303.61	964.013		131609	71	83	Orange	true
